# Supplementary material for: The phenotypic and genetic association between endometriosis and immunological diseases
Source: Hum Reprod. 2025 Apr 22;40(6):1195–209. doi: 10.1093/humrep/deaf062 (PMC12127507; doi:10.1093/humrep/deaf062)
Supplement: deaf062_Supplementary_Table_S9 [file deaf062_supplementary_table_s9.xlsx]

## Sheet: Sheet1
Supplementary Table S9. eQTL look-ups of the 6 novel endometriosis associated variants in 54 GTEx V8 tissues and eQTLGen blood tissue. Annotation of identified gene's function is summarised in column gene function.
SNP	uniqID	Database	Tissue	Gene	Effective Allele	P-value	signed_stats	FDR	RiskIncAllele	alignedDirection	Gene function
rs12467319	2:27348687:C:T	GTEx/v8	Adipose_Visceral_Omentum	ABHD1	C	3.23e-06	0.148974	0.00344467	T	-	Abhydrolase Domain Containing 1. This gene is a member of the AB hydrolase superfamily and encodes a protein with an alpha/beta hydrolase fold. This domain is common to a number of hydrolytic enzymes of widely differing phylogenetic origins and catalytic functions.
rs12467319	2:27348687:C:T	eQTLGen	blood	ABHD1	C	2.52e-19	8.9882	0	T	-
rs12467319	2:27348687:C:T	GTEx/v8	Colon_Sigmoid	ABHD1	C	1.54e-06	0.228416	0.00011161	T	-
rs12467319	2:27348687:C:T	GTEx/v8	Muscle_Skeletal	ABHD1	C	0.00017977	0.124431	0.00600201	T	-
rs12467319	2:27348687:C:T	GTEx/v8	Nerve_Tibial	ABHD1	C	3.98e-07	0.152326	9.29e-06	T	-
rs12467319	2:27348687:C:T	GTEx/v8	Cells_Cultured_fibroblasts	AGBL5	C	0.00031513	0.121193	0.00083962	T	-	AGBL Carboxypeptidase 5. This gene encodes a metallocarboxypeptidase involved in protein deglutamylation. Metallocarboxypeptidase that mediates deglutamylation of tubulin and non-tubulin target proteins. Paralog of AGBL3.
rs12467319	2:27348687:C:T	eQTLGen	blood	ATRAID	C	1.74e-17	8.5098	0	T	-	All-Trans Retinoic Acid Induced Differentiation Factor. This gene is thought to be involved in apoptosis, and may also be involved in hematopoietic development and differentiation.
rs12467319	2:27348687:C:T	eQTLGen	blood	CGREF1	C	5.04e-08	5.4499	0.00020238	T	-	Cell Growth Regulator With EF-Hand Domain 1. Predicted to enable calcium ion binding activity. Predicted to be involved in negative regulation of cell population proliferation. Mediates cell-cell adhesion in a calcium-dependent manner.
rs12467319	2:27348687:C:T	GTEx/v8	Cells_Cultured_fibroblasts	CGREF1	C	5.26e-11	0.203603	2.88e-24	T	-
rs12467319	2:27348687:C:T	GTEx/v8	Esophagus_Mucosa	CGREF1	C	1.84e-08	0.231208	1.16e-15	T	-
rs12467319	2:27348687:C:T	GTEx/v8	Muscle_Skeletal	CGREF1	C	1.04e-08	0.217805	1.71e-16	T	-
rs12467319	2:27348687:C:T	GTEx/v8	Brain_Cerebellar_Hemisphere	DPYSL5	C	7.44e-05	-0.242019	1.88e-06	T	+	Dihydropyrimidinase Like 5. This gene encodes a member of the CRMP (collapsing response mediator protein) family thought to be involved in neural development. Involved in the negative regulation of dendrite outgrowth.
rs12467319	2:27348687:C:T	GTEx/v8	Brain_Cerebellum	DPYSL5	C	0.00010925	-0.212297	1.61e-05	T	+
rs12467319	2:27348687:C:T	GTEx/v8	Whole_Blood	EMILIN1	C	1.29e-07	-0.177171	0.00021491	T	+	This gene encodes an extracellular matrix glycoprotein. Elastin Microfibril Interfacer 1. May be responsible for anchoring smooth muscle cells to elastic fibers, and may be involved not only in the formation of the elastic fiber, but also in the processes that regulate vessel assembly. Has cell adhesive capacity.
rs12467319	2:27348687:C:T	GTEx/v8	Adipose_Subcutaneous	KHK	C	8.92e-26	0.387944	2.22e-62	T	-	Ketohexokinase. Catalyzes the phosphorylation of the ketose sugar fructose to fructose-1-phosphate.
rs12467319	2:27348687:C:T	GTEx/v8	Adipose_Visceral_Omentum	KHK	C	7.99e-21	0.350736	1.68e-24	T	-
rs12467319	2:27348687:C:T	GTEx/v8	Adrenal_Gland	KHK	C	2.52e-05	0.229962	3.1e-09	T	-
rs12467319	2:27348687:C:T	GTEx/v8	Artery_Aorta	KHK	C	1.34e-06	0.182966	2.03e-14	T	-
rs12467319	2:27348687:C:T	GTEx/v8	Artery_Tibial	KHK	C	9.57e-14	0.195826	1.47e-29	T	-
rs12467319	2:27348687:C:T	eQTLGen	blood	KHK	C	2.12e-278	35.6531	0	T	-
rs12467319	2:27348687:C:T	GTEx/v8	Breast_Mammary_Tissue	KHK	C	1.55e-13	0.34256	2.18e-27	T	-
rs12467319	2:27348687:C:T	GTEx/v8	Cells_Cultured_fibroblasts	KHK	C	1.72e-07	0.228688	1.03e-12	T	-
rs12467319	2:27348687:C:T	GTEx/v8	Colon_Sigmoid	KHK	C	6.61e-07	0.187838	1.85e-07	T	-
rs12467319	2:27348687:C:T	GTEx/v8	Colon_Transverse	KHK	C	1.53e-06	0.225156	5.96e-14	T	-
rs12467319	2:27348687:C:T	GTEx/v8	Esophagus_Gastroesophageal_Junction	KHK	C	2e-11	0.235869	3.02e-16	T	-
rs12467319	2:27348687:C:T	GTEx/v8	Esophagus_Mucosa	KHK	C	1.69e-10	0.22475	7.67e-18	T	-
rs12467319	2:27348687:C:T	GTEx/v8	Esophagus_Muscularis	KHK	C	8.66e-10	0.204086	2.06e-23	T	-
rs12467319	2:27348687:C:T	GTEx/v8	Heart_Atrial_Appendage	KHK	C	8.93e-10	0.319886	4.75e-20	T	-
rs12467319	2:27348687:C:T	GTEx/v8	Heart_Left_Ventricle	KHK	C	7.87e-10	0.340231	7.71e-18	T	-
rs12467319	2:27348687:C:T	GTEx/v8	Lung	KHK	C	3.06e-11	0.231227	1.35e-18	T	-
rs12467319	2:27348687:C:T	GTEx/v8	Muscle_Skeletal	KHK	C	4.15e-31	0.412066	5.52e-67	T	-
rs12467319	2:27348687:C:T	GTEx/v8	Nerve_Tibial	KHK	C	6.64e-22	0.275798	5.1e-40	T	-
rs12467319	2:27348687:C:T	GTEx/v8	Ovary	KHK	C	7.61e-08	0.365792	3.81e-06	T	-
rs12467319	2:27348687:C:T	GTEx/v8	Pancreas	KHK	C	2.1e-05	0.181337	1.63e-05	T	-
rs12467319	2:27348687:C:T	GTEx/v8	Prostate	KHK	C	1.11e-06	0.281723	0.00010497	T	-
rs12467319	2:27348687:C:T	GTEx/v8	Skin_Not_Sun_Exposed_Suprapubic	KHK	C	3.64e-22	0.358207	2.15e-47	T	-
rs12467319	2:27348687:C:T	GTEx/v8	Skin_Sun_Exposed_Lower_leg	KHK	C	9.99e-33	0.411262	1.39e-77	T	-
rs12467319	2:27348687:C:T	GTEx/v8	Spleen	KHK	C	0.00012886	0.275336	1.98e-08	T	-
rs12467319	2:27348687:C:T	GTEx/v8	Stomach	KHK	C	1e-09	0.321185	1.64e-19	T	-
rs12467319	2:27348687:C:T	GTEx/v8	Testis	KHK	C	9.01e-13	0.355368	1.95e-27	T	-
rs12467319	2:27348687:C:T	GTEx/v8	Thyroid	KHK	C	2.65e-15	0.252703	3.92e-42	T	-
rs12467319	2:27348687:C:T	GTEx/v8	Whole_Blood	KHK	C	1.25e-15	0.264528	1.93e-27	T	-
rs12467319	2:27348687:C:T	GTEx/v8	Artery_Tibial	MAPRE3	C	4.81e-05	0.112927	0.00032005	T	-	Microtubule Associated Protein RP/EB Family Member 3. he protein encoded by this gene is a member of the RP/EB family of genes. The protein localizes to the cytoplasmic microtubule network and binds APCL, a homolog of the adenomatous polyposis coli tumor suppressor gene.
rs12467319	2:27348687:C:T	eQTLGen	blood	MAPRE3	C	4.57e-42	13.5904	0	T	-
rs12467319	2:27348687:C:T	GTEx/v8	Cells_Cultured_fibroblasts	MAPRE3	C	1.25e-05	0.172308	9.88e-08	T	-
rs12467319	2:27348687:C:T	GTEx/v8	Esophagus_Mucosa	MAPRE3	C	6.93e-06	0.135357	2.63e-09	T	-
rs12467319	2:27348687:C:T	GTEx/v8	Muscle_Skeletal	MAPRE3	C	9.71e-09	0.110745	1.11e-13	T	-
rs12467319	2:27348687:C:T	GTEx/v8	Ovary	MAPRE3	C	5.46e-07	0.270987	0.00186422	T	-
rs12467319	2:27348687:C:T	GTEx/v8	Skin_Not_Sun_Exposed_Suprapubic	MAPRE3	C	1.1e-13	0.193296	1.85e-15	T	-
rs12467319	2:27348687:C:T	GTEx/v8	Skin_Sun_Exposed_Lower_leg	MAPRE3	C	2.5e-16	0.192653	2.75e-27	T	-
rs12467319	2:27348687:C:T	GTEx/v8	Brain_Caudate_basal_ganglia	OTOF	C	9.68e-06	0.186845	0.00830349	T	-	Otoferlin. Key calcium ion sensor involved in the Ca(2+)-triggered synaptic vesicle-plasma membrane fusion and in the control of neurotransmitter release at these output synapses.
rs12467319	2:27348687:C:T	eQTLGen	blood	PREB	C	2.68e-10	-6.316	0	T	+	Prolactin Regulatory Element Binding. Was first identified based on its probable role in the regulation of pituitary gene transcription. Binds to the prolactin gene (PRL) promoter and seems to activate transcription. This gene overlaps the ABHD1 gene on the opposite strand.
rs12467319	2:27348687:C:T	eQTLGen	blood	SLC35F6	C	2.89e-06	4.6783	0.00845889	T	-	Solute Carrier Family 35 Member F6. Predicted to enable transmembrane transporter activity. Involved in negative regulation of mitochondrial outer membrane permeabilization involved in apoptotic signaling pathway and positive regulation of cell population proliferation.
rs12467319	2:27348687:C:T	eQTLGen	blood	SLC5A6	C	1.42e-25	-10.4528	0	T	+	Solute Carrier Family 5 Member 6. Enables biotin transmembrane transporter activity and pantothenate transmembrane transporter activity. Involved in anion transmembrane transport and transport across blood-brain barrier.
rs12467319	2:27348687:C:T	eQTLGen	blood	SNX17	C	6.34e-08	5.4092	0.00027138	T	-	Sorting Nexin 17. Critical regulator of endosomal recycling of numerous surface proteins, including integrins, signaling receptor and channels.
rs12467319	2:27348687:C:T	eQTLGen	blood	TMEM214	C	1.1e-06	-4.8724	0.0033578	T	+	Transmembrane Protein 214. Critical mediator, in cooperation with CASP4, of endoplasmic reticulum-stress induced apoptosis.
rs12542037	8:10758496:A:G	eQTLGen	blood	BLK	A	1.32e-136	-24.8769	0	A	-	BLK Proto-Oncogene, Src Family Tyrosine Kinase. This gene encodes a nonreceptor tyrosine-kinase of the src family of proto-oncogenes that are typically involved in cell proliferation and differentiation. The protein has a role in B-cell receptor signaling and B-cell development. The protein also stimulates insulin synthesis and secretion in response to glucose and enhances the expression of sever…
rs12542037	8:10758496:A:G	GTEx/v8	Cells_Cultured_fibroblasts	BLK	A	1.67e-15	-0.35031	1.98e-26	A	-
rs12542037	8:10758496:A:G	GTEx/v8	Skin_Not_Sun_Exposed_Suprapubic	BLK	A	0.00011008	-0.227267	5.12e-06	A	-
rs12542037	8:10758496:A:G	GTEx/v8	Whole_Blood	BLK	A	1.6e-05	-0.0867829	7.89e-22	A	-
rs12542037	8:10758496:A:G	GTEx/v8	Adipose_Subcutaneous	CTSB	A	9.41e-05	-0.0759898	4.93e-16	A	-	Cathepsin B. This gene encodes a member of the C1 family of peptidases and play a role in protein turnover. Maybe involved in metastasis.
rs12542037	8:10758496:A:G	GTEx/v8	Artery_Tibial	CTSB	A	8.93e-08	-0.152246	3.42e-40	A	-
rs12542037	8:10758496:A:G	eQTLGen	blood	CTSB	A	2.57e-18	-8.7289	0	A	-
rs12542037	8:10758496:A:G	GTEx/v8	Cells_Cultured_fibroblasts	CTSB	A	2.47e-05	-0.18108	8.75e-40	A	-
rs12542037	8:10758496:A:G	GTEx/v8	Esophagus_Muscularis	CTSB	A	5.26e-06	-0.12206	5.22e-29	A	-
rs12542037	8:10758496:A:G	GTEx/v8	Nerve_Tibial	CTSB	A	4.06e-07	-0.132259	5.16e-18	A	-
rs12542037	8:10758496:A:G	GTEx/v8	Stomach	CTSB	A	5.05e-05	-0.129725	9.05e-08	A	-
rs12542037	8:10758496:A:G	eQTLGen	blood	FAM167A	A	5.07e-189	29.3246	0	A	+	Family With Sequence Similarity 167 Member A. Paralog of FAM167B.
rs12542037	8:10758496:A:G	GTEx/v8	Brain_Caudate_basal_ganglia	FAM167A	A	3.64e-05	-0.20287	1.07e-05	A	-
rs12542037	8:10758496:A:G	GTEx/v8	Brain_Putamen_basal_ganglia	FAM167A	A	9.94e-06	-0.22047	2.44e-05	A	-
rs12542037	8:10758496:A:G	GTEx/v8	Cells_Cultured_fibroblasts	FAM167A	A	6.29e-10	0.162534	7.37e-21	A	+
rs12542037	8:10758496:A:G	GTEx/v8	Cells_EBV-transformed_lymphocytes	FAM167A	A	2.37e-06	0.514995	4.77e-18	A	+
rs12542037	8:10758496:A:G	GTEx/v8	Esophagus_Mucosa	FAM167A	A	5.68e-06	0.185907	9.42e-11	A	+
rs12542037	8:10758496:A:G	GTEx/v8	Skin_Not_Sun_Exposed_Suprapubic	FAM167A	A	4.84e-06	-0.189386	4.91e-29	A	-
rs12542037	8:10758496:A:G	GTEx/v8	Skin_Sun_Exposed_Lower_leg	FAM167A	A	2.92e-08	-0.190929	1.99e-58	A	-
rs12542037	8:10758496:A:G	GTEx/v8	Whole_Blood	FAM167A	A	5.83e-10	0.283779	5.78e-52	A	+
rs12542037	8:10758496:A:G	GTEx/v8	Artery_Tibial	FDFT1	A	9.5e-11	0.219113	1.3e-43	A	+	Farnesyl-Diphosphate Farnesyltransferase 1. This gene encodes a membrane-associated enzyme located at a branch point in the mevalonate pathway. The encoded protein is the first specific enzyme in cholesterol biosynthesis.
rs12542037	8:10758496:A:G	eQTLGen	blood	FDFT1	A	5.97e-210	30.9224	0	A	+
rs12542037	8:10758496:A:G	GTEx/v8	Cells_Cultured_fibroblasts	FDFT1	A	1.96e-05	0.13082	1.34e-11	A	+
rs12542037	8:10758496:A:G	GTEx/v8	Pituitary	FDFT1	A	3.13e-05	0.226195	1.52e-09	A	+
rs12542037	8:10758496:A:G	eQTLGen	blood	MSRA	A	6.83e-125	-23.7699	0	A	-	Methionine Sulfoxide Reductase A. This gene encodes a ubiquitous and highly conserved protein that carries out the enzymatic reduction of methionine sulfoxide to methionine. Human and animal studies have shown the highest levels of expression in kidney and nervous tissue. The protein functions in the repair of oxidatively damaged proteins to restore biological activity.
rs12542037	8:10758496:A:G	GTEx/v8	Cells_Cultured_fibroblasts	MSRA	A	1.11e-05	-0.150435	1.99e-05	A	-
rs12542037	8:10758496:A:G	GTEx/v8	Skin_Sun_Exposed_Lower_leg	MSRA	A	4.76e-09	-0.195576	6.46e-10	A	-
rs12542037	8:10758496:A:G	GTEx/v8	Testis	MSRA	A	3.67e-05	-0.146738	4.4e-07	A	-
rs12542037	8:10758496:A:G	eQTLGen	blood	MTMR9	A	1.36e-07	5.2714	0.00045107	A	+	Myotubularin Related Protein 9. Has a role in cell proliferation.
rs12542037	8:10758496:A:G	GTEx/v8	Colon_Sigmoid	MTMR9	A	2.35e-09	0.2114	8.55e-28	A	+
rs12542037	8:10758496:A:G	GTEx/v8	Muscle_Skeletal	MTMR9	A	1.86e-07	0.118989	1.76e-15	A	+
rs12542037	8:10758496:A:G	GTEx/v8	Nerve_Tibial	MTMR9	A	7.2e-10	0.165574	8.67e-08	A	+
rs12542037	8:10758496:A:G	GTEx/v8	Thyroid	MTMR9	A	2.57e-06	0.123044	4.17e-08	A	+
rs12542037	8:10758496:A:G	eQTLGen	blood	NEIL2	A	4.06e-43	13.7666	0	A	+	Nei Like DNA Glycosylase 2. Encoded enzyme is primarily associated with DNA repair during transcription.
rs12542037	8:10758496:A:G	GTEx/v8	Heart_Atrial_Appendage	NEIL2	A	3.69e-06	0.157956	2.37e-21	A	+
rs12542037	8:10758496:A:G	GTEx/v8	Pituitary	NEIL2	A	1.94e-05	0.226753	1.33e-12	A	+
rs12542037	8:10758496:A:G	GTEx/v8	Whole_Blood	NEIL2	A	1.35e-05	0.154687	7.12e-15	A	+
rs12542037	8:10758496:A:G	eQTLGen	blood	RP11-297N6.4	A	5.67e-14	-7.5153	0	A	-
rs12542037	8:10758496:A:G	GTEx/v8	Adipose_Subcutaneous	RP1L1	A	3.34e-06	0.204818	5.59e-13	A	+	Retinitis Pigmentosa 1-Like 1 Protein. Required for the differentiation of photoreceptor cells
rs12542037	8:10758496:A:G	GTEx/v8	Nerve_Tibial	RP1L1	A	8.91e-06	0.184345	4.33e-20	A	+
rs12542037	8:10758496:A:G	eQTLGen	blood	SLC35G5	A	1.09e-16	-8.2949	0	A	-	Solute Carrier Family 35 Member G5. This gene is intronless and probably arose from retrotransposition of a similar gene. It has high sequence similarity to the gene encoding acyl-malonyl condensing enzyme.
rs12542037	8:10758496:A:G	GTEx/v8	Esophagus_Gastroesophageal_Junction	SLC35G5	A	7.02e-05	-0.222055	0.00103989	A	-
rs12542037	8:10758496:A:G	GTEx/v8	Esophagus_Mucosa	SLC35G5	A	2.49e-06	-0.217331	2.38e-08	A	-
rs12542037	8:10758496:A:G	GTEx/v8	Lung	SLC35G5	A	2.13e-06	-0.184275	1.74e-05	A	-
rs12542037	8:10758496:A:G	GTEx/v8	Whole_Blood	SLC35G5	A	0.00010008	-0.174875	2.09e-10	A	-
rs12542037	8:10758496:A:G	eQTLGen	blood	XKR6	A	7.41e-14	-7.4803	0	A	-	XK Related 6. Predicted to be involved in apoptotic process involved in development; engulfment of apoptotic cell; and phosphatidylserine exposure on apoptotic cell surface.
rs2009382	8:116633906:C:T	eQTLGen	blood	TRPS1	C	8.12e-25	-10.2864	0	C	-	Transcriptional Repressor GATA Binding 1. This gene encodes a transcription factor that represses GATA-regulated genes and binds to a dynein light chain protein. Binding of the encoded protein to the dynein light chain protein affects binding to GATA consensus sequences and suppresses its transcriptional activity. Paralogue of GATA2.
rs34751086	7:94592691:C:T	GTEx/v8	Nerve_Tibial	ASB4	T	0.00010174	0.347293	1.1e-44	C	-	Ankyrin Repeat And SOCS Box Containing 4. The SOCS box serves to couple suppressor of cytokine signalling (SOCS) proteins and their binding partners with the elongin B and C complex, possibly targeting them for degradation.
rs34751086	7:94592691:C:T	GTEx/v8	Skin_Sun_Exposed_Lower_leg	ASB4	T	2.67e-07	0.470634	5.58e-45	C	-
rs34751086	7:94592691:C:T	eQTLGen	blood	CASD1	T	2.51e-08	-5.5728	0.00011469	C	+	CAS1 Domain Containing 1. O-acetyltransferase that catalyzes 9-O-acetylation of sialic acids. Sialic acids are sugars at the reducing end of glycoproteins and glycolipids, and are involved in various processes such as cell-cell interactions.
rs34751086	7:94592691:C:T	GTEx/v8	Breast_Mammary_Tissue	CASD1	T	2.16e-05	-0.248478	0.0045673	C	+
rs34751086	7:94592691:C:T	GTEx/v8	Nerve_Tibial	CASD1	T	0.00010561	-0.159137	3.81e-08	C	+
rs34751086	7:94592691:C:T	GTEx/v8	Artery_Tibial	PEG10	T	1.32e-05	-0.174599	0.0119913	C	+	Paternally Expressed 10. Enhances cancer progression by inhibiting the TGF-beta signaling, possibly via interaction with the TGF-beta receptor ACVRL1.
rs34751086	7:94592691:C:T	GTEx/v8	Pancreas	PON1	T	4.94e-05	0.601234	2.07e-19	C	-	Paraoxonase 1. This gene encodes a member of the paraoxonase family of enzymes and exhibits lactonase and ester hydrolase activity. Following synthesis in the kidney and liver, the enzyme is secreted into the circulation, where it binds to high density lipoprotein (HDL) particles and hydrolyzes thiolactones and xenobiotics.
rs34751086	7:94592691:C:T	eQTLGen	blood	PON2	T	4.52e-13	-7.2389	0	C	+	Paraoxonase 2. The encoded protein is ubiquitously expressed in human tissues, membrane-bound, and may act as a cellular antioxidant, protecting cells from oxidative stress.
rs34751086	7:94592691:C:T	GTEx/v8	Whole_Blood	PON2	T	0.00025551	-0.23704	6.27e-15	C	+
rs34751086	7:94592691:C:T	GTEx/v8	Artery_Tibial	PPP1R9A	T	0.00020068	-0.138933	6.41e-10	C	+	Protein Phosphatase 1 Regulatory Subunit 9A. Binds to actin filaments and shows cross-linking activity. May be involved in neurite formation.
rs34751086	7:94592691:C:T	eQTLGen	blood	PPP1R9A	T	5.03e-33	-11.9712	0	C	+
rs4703918	5:82040476:A:G	eQTLGen	blood	ATG10	G	1.17e-05	-4.3823	0.0329715	G	-	Autophagy Related 10. Autophagy is a process for the bulk degradation of cytosolic compartments by lysosomes. ATG10 is an E2-like enzyme involved in 2 ubiquitin-like modifications essential for autophagosome formation.
rs4703918	5:82040476:A:G	eQTLGen	blood	RPS23	G	8.72e-20	9.1038	0	G	+	Ribosomal Protein S23. Component of the ribosome, a large ribonucleoprotein complex responsible for the synthesis of proteins in the cell
rs56397913	2:98599499:C:T	GTEx/v8	Adipose_Subcutaneous	ACTR1B	T	2.33e-28	0.520007	7.79e-28	T	+	Actin Related Protein 1B. Component of a multi-subunit complex involved in microtubule based vesicle motility.
rs56397913	2:98599499:C:T	GTEx/v8	Adipose_Visceral_Omentum	ACTR1B	T	2.18e-19	0.498602	8.65e-20	T	+
rs56397913	2:98599499:C:T	GTEx/v8	Artery_Aorta	ACTR1B	T	4.87e-23	0.58349	2.38e-29	T	+
rs56397913	2:98599499:C:T	GTEx/v8	Artery_Coronary	ACTR1B	T	3.3e-11	0.70052	1.73e-07	T	+
rs56397913	2:98599499:C:T	GTEx/v8	Artery_Tibial	ACTR1B	T	2.18e-33	0.628663	2.27e-38	T	+
rs56397913	2:98599499:C:T	eQTLGen	blood	ACTR1B	T	4.57e-165	27.3816	0	T	+
rs56397913	2:98599499:C:T	GTEx/v8	Brain_Cerebellar_Hemisphere	ACTR1B	T	2.68e-17	1.01582	1.09e-19	T	+
rs56397913	2:98599499:C:T	GTEx/v8	Brain_Cerebellum	ACTR1B	T	1.45e-22	1.06477	4.16e-26	T	+
rs56397913	2:98599499:C:T	GTEx/v8	Brain_Cortex	ACTR1B	T	3.57e-05	0.303884	0.00147649	T	+
rs56397913	2:98599499:C:T	GTEx/v8	Breast_Mammary_Tissue	ACTR1B	T	5.18e-12	0.378314	1.87e-14	T	+
rs56397913	2:98599499:C:T	GTEx/v8	Cells_Cultured_fibroblasts	ACTR1B	T	3.9e-06	-0.220544	2.55e-05	T	-
rs56397913	2:98599499:C:T	GTEx/v8	Colon_Sigmoid	ACTR1B	T	1.46e-14	0.66905	2.26e-17	T	+
rs56397913	2:98599499:C:T	GTEx/v8	Colon_Transverse	ACTR1B	T	9.76e-19	0.721342	1.84e-22	T	+
rs56397913	2:98599499:C:T	GTEx/v8	Esophagus_Gastroesophageal_Junction	ACTR1B	T	1.73e-14	0.68698	1.72e-20	T	+
rs56397913	2:98599499:C:T	GTEx/v8	Esophagus_Mucosa	ACTR1B	T	7.89e-08	0.263057	8.14e-10	T	+
rs56397913	2:98599499:C:T	GTEx/v8	Esophagus_Muscularis	ACTR1B	T	4.76e-18	0.589421	1.02e-26	T	+
rs56397913	2:98599499:C:T	GTEx/v8	Heart_Atrial_Appendage	ACTR1B	T	3.01e-05	0.281147	1.73e-05	T	+
rs56397913	2:98599499:C:T	GTEx/v8	Liver	ACTR1B	T	7.08e-07	0.520847	0.00021605	T	+
rs56397913	2:98599499:C:T	GTEx/v8	Lung	ACTR1B	T	8.07e-21	0.51533	2.34e-23	T	+
rs56397913	2:98599499:C:T	GTEx/v8	Nerve_Tibial	ACTR1B	T	3.06e-21	0.488788	3.62e-31	T	+
rs56397913	2:98599499:C:T	GTEx/v8	Ovary	ACTR1B	T	7.03e-10	0.828676	1.97e-13	T	+
rs56397913	2:98599499:C:T	GTEx/v8	Pancreas	ACTR1B	T	3.33e-17	0.584029	4.75e-23	T	+
rs56397913	2:98599499:C:T	GTEx/v8	Pituitary	ACTR1B	T	1.54e-22	1.08125	6.93e-29	T	+
rs56397913	2:98599499:C:T	GTEx/v8	Prostate	ACTR1B	T	6.98e-11	0.688613	2.16e-12	T	+
rs56397913	2:98599499:C:T	GTEx/v8	Skin_Not_Sun_Exposed_Suprapubic	ACTR1B	T	1.3e-21	0.431241	1.19e-24	T	+
rs56397913	2:98599499:C:T	GTEx/v8	Skin_Sun_Exposed_Lower_leg	ACTR1B	T	1.02e-11	0.272562	4.63e-15	T	+
rs56397913	2:98599499:C:T	GTEx/v8	Small_Intestine_Terminal_Ileum	ACTR1B	T	4.53e-12	0.900744	2.01e-14	T	+
rs56397913	2:98599499:C:T	GTEx/v8	Spleen	ACTR1B	T	6.83e-21	0.894188	2.42e-23	T	+
rs56397913	2:98599499:C:T	GTEx/v8	Stomach	ACTR1B	T	1.36e-20	0.644743	2.05e-26	T	+
rs56397913	2:98599499:C:T	GTEx/v8	Testis	ACTR1B	T	1.7e-18	0.428262	8.53e-19	T	+
rs56397913	2:98599499:C:T	GTEx/v8	Thyroid	ACTR1B	T	9.43e-42	0.75368	4.38e-69	T	+
rs56397913	2:98599499:C:T	GTEx/v8	Uterus	ACTR1B	T	1.17e-06	0.839287	7.01e-05	T	+
rs56397913	2:98599499:C:T	GTEx/v8	Whole_Blood	ACTR1B	T	5.8e-22	0.350713	2.03e-23	T	+
rs56397913	2:98599499:C:T	GTEx/v8	Adipose_Subcutaneous	ANKRD36	T	3.21e-09	0.329594	4.56e-27	T	+	Ankyrin Repeat Domain 36. Protein coding gene.
rs56397913	2:98599499:C:T	GTEx/v8	Adipose_Visceral_Omentum	ANKRD36	T	3.93e-09	0.364488	5.21e-19	T	+
rs56397913	2:98599499:C:T	GTEx/v8	Adrenal_Gland	ANKRD36	T	5.61e-06	0.453772	0.00015369	T	+
rs56397913	2:98599499:C:T	GTEx/v8	Artery_Aorta	ANKRD36	T	2.24e-10	0.39136	8.42e-14	T	+
rs56397913	2:98599499:C:T	GTEx/v8	Artery_Coronary	ANKRD36	T	0.00011257	0.315195	1.93e-07	T	+
rs56397913	2:98599499:C:T	GTEx/v8	Artery_Tibial	ANKRD36	T	1.34e-07	0.240318	4.23e-14	T	+
rs56397913	2:98599499:C:T	eQTLGen	blood	ANKRD36	T	4.88e-44	13.9187	0	T	+
rs56397913	2:98599499:C:T	GTEx/v8	Cells_Cultured_fibroblasts	ANKRD36	T	8.99e-15	0.376465	4.33e-27	T	+
rs56397913	2:98599499:C:T	GTEx/v8	Cells_EBV-transformed_lymphocytes	ANKRD36	T	9.74e-07	0.576763	1.5e-05	T	+
rs56397913	2:98599499:C:T	GTEx/v8	Colon_Sigmoid	ANKRD36	T	0.00023858	0.282036	1.26e-12	T	+
rs56397913	2:98599499:C:T	GTEx/v8	Esophagus_Mucosa	ANKRD36	T	2.64e-06	0.271076	1.29e-26	T	+
rs56397913	2:98599499:C:T	GTEx/v8	Heart_Atrial_Appendage	ANKRD36	T	5.87e-06	0.277372	6.24e-18	T	+
rs56397913	2:98599499:C:T	GTEx/v8	Heart_Left_Ventricle	ANKRD36	T	4.22e-05	0.269451	1.58e-16	T	+
rs56397913	2:98599499:C:T	GTEx/v8	Lung	ANKRD36	T	1.86e-09	0.257214	5.85e-15	T	+
rs56397913	2:98599499:C:T	GTEx/v8	Muscle_Skeletal	ANKRD36	T	0.00055967	0.151954	1.95e-08	T	+
rs56397913	2:98599499:C:T	GTEx/v8	Nerve_Tibial	ANKRD36	T	1.89e-08	0.290566	3e-23	T	+
rs56397913	2:98599499:C:T	GTEx/v8	Small_Intestine_Terminal_Ileum	ANKRD36	T	2.08e-05	0.368935	7.21e-07	T	+
rs56397913	2:98599499:C:T	GTEx/v8	Spleen	ANKRD36	T	1.54e-06	0.351193	7.92e-12	T	+
rs56397913	2:98599499:C:T	GTEx/v8	Thyroid	ANKRD36	T	1.77e-07	0.236043	1.37e-23	T	+
rs56397913	2:98599499:C:T	GTEx/v8	Whole_Blood	ANKRD36	T	2.54e-07	0.215537	1.41e-06	T	+
rs56397913	2:98599499:C:T	eQTLGen	blood	TMEM131	T	1.56e-07	-5.2453	0.00052546	T	-	Transmembrane Protein 131. Predicted to be integral component of membrane.
rs56397913	2:98599499:C:T	eQTLGen	blood	ZAP70	T	2.45e-06	4.712	0.00715455	T	+	Zeta Chain Of T Cell Receptor Associated Protein Kinase 70. This gene encodes an enzyme belonging to the protein tyrosine kinase family, and it plays a role in T-cell development and lymphocyte activation. Regulates motility, adhesion and cytokine expression of mature T-cells, as well as thymocyte development.
rs56397913	2:98599499:C:T	GTEx/v8	Brain_Nucleus_accumbens_basal_ganglia	ZAP70	T	4.36e-06	-0.781689	3.9e-08	T	-
rs56397913	2:98599499:C:T	GTEx/v8	Muscle_Skeletal	ZAP70	T	0.00025766	-0.232823	7.37e-11	T	-
