# Supplementary material for: The phenotypic and genetic association between endometriosis and immunological diseases
Source: Hum Reprod. 2025 Apr 22;40(6):1195–209. doi: 10.1093/humrep/deaf062 (PMC12127507; doi:10.1093/humrep/deaf062)
Supplement: deaf062_Supplementary_Table_S13 [file deaf062_supplementary_table_s13.xlsx]

## Sheet: Sheet1
Supplementary Table S13. Pathway (GeneSet) enrichment analysis performed in FUMA based on MTAG of endometriosis results. Genesets were limited to canonical pathways.
Category	GeneSet	No. Genes	No. Overlapping Genes	P-value	Adjusted P-value	Genes	Link
Canonical_Pathways	REACTOME_POST_TRANSLATIONAL_PROTEIN_MODIFICATION	1427	43	2.51069e-08	5.52101e-05	ALPL:USP48:PIGC:PTEN:STAMBPL1:BIRC2:NR2C1:USP44:NUP37:FUT8:THBS1:COPZ2:TTLL6:UBE2Z:AXIN2:GALNT1:AGBL5:PREB:LMAN2L:NOP58:CTSA:CDC25A:FBXW12:SHISA5:COL7A1:USP19:LAMB2:USP4:RHOA:NICN1:DAG1:RNF123:GMPPB:SRD5A3:EEF1A1:CD109:ESR1:ASB4:TNKS:USP17L2:KLHL9:CDKN2A:HCFC1	http://www.gsea-msigdb.org/gsea/msigdb/cards/REACTOME_POST_TRANSLATIONAL_PROTEIN_MODIFICATION
Canonical_Pathways	NABA_ECM_REGULATORS	237	15	1.83105e-07	0.000180616	CELA3A:HTRA1:ADAM8:SERPINE3:CTSG:CTSA:MMP9:P4HTM:HYAL3:HYAL1:HYAL2:CD109:SPAM1:CTSB:PAPPA	http://www.gsea-msigdb.org/gsea/msigdb/cards/NABA_ECM_REGULATORS
Canonical_Pathways	REACTOME_SIGNALING_BY_RECEPTOR_TYROSINE_KINASES	468	21	2.46407e-07	0.000180616	CDC42:NGF:DNM3:NCF2:PTPRO:ITPR2:IGF1:THBS1:ITGB3:ITGB3:PRKCA:MMP9:NCF4:LAMB2:RHOA:MST1:MST1R:MAPKAPK3:DOCK3:KDR:ESR1:PTK2B	http://www.gsea-msigdb.org/gsea/msigdb/cards/REACTOME_SIGNALING_BY_RECEPTOR_TYROSINE_KINASES
Canonical_Pathways	REACTOME_INNATE_IMMUNE_SYSTEM	1101	34	4.52352e-07	0.00022647	CDC42:SELL:DNM3:NCF2:ADAM8:BIRC2:ITPR2:GPR84:CTSG:LGMN:SRP14:HP:CLEC10A:EMR3:ACTR1B:BPI:CTSA:MMP9:NCF4:CAMP:TREX1:NCKIPSD:IMPDH2:RHOA:APEH:UBA7:MAPKAPK3:PPBP:MB21D1:EEF1A1:CTSB:DEFB134:TRIM32:LAMP2	http://www.gsea-msigdb.org/gsea/msigdb/cards/REACTOME_INNATE_IMMUNE_SYSTEM
Canonical_Pathways	REACTOME_SIGNALING_BY_VEGF	105	10	5.14938e-07	0.00022647	CDC42:NCF2:ITPR2:ITGB3:ITGB3:PRKCA:NCF4:RHOA:MAPKAPK3:KDR:PTK2B	http://www.gsea-msigdb.org/gsea/msigdb/cards/REACTOME_SIGNALING_BY_VEGF
Canonical_Pathways	REACTOME_ADAPTIVE_IMMUNE_SYSTEM	807	27	1.63389e-06	0.00059882	RAP1GAP:CDC42:SELL:KIFAP3:DNM3:NCF2:PTEN:ITPR2:LGMN:NPEPPS:UBE2Z:KIR2DL4:ACTR1B:ZAP70:INPP5D:CTSA:NCF4:FBXW12:ARIH2:RNF123:UBA7:TRAIP:ASB4:BLK:CTSB:KLHL9:TRIM32	http://www.gsea-msigdb.org/gsea/msigdb/cards/REACTOME_ADAPTIVE_IMMUNE_SYSTEM
Canonical_Pathways	KEGG_PATHWAYS_IN_CANCER	325	16	2.04695e-06	0.000610596	CDC42:WNT4:PTEN:FAS:BIRC2:IGF1:AXIN2:PRKCA:FZD7:MMP9:LAMB2:RHOA:RASSF1:CDKN1A:CDKN2A:CDKN2B	http://www.gsea-msigdb.org/gsea/msigdb/cards/KEGG_PATHWAYS_IN_CANCER
Canonical_Pathways	NABA_MATRISOME	1024	31	2.22136e-06	0.000610596	HSPG2:CELA3A:WNT4:NGF:HTRA1:ADAM8:IGF1:SERPINE3:CTSG:THBS1:CLEC10A:EMILIN1:CTSA:MMP9:PLXNB1:COL7A1:P4HTM:LAMB2:MST1:SEMA3F:HYAL3:HYAL1:HYAL2:PPBP:CD109:COL12A1:SPAM1:CTSB:CRISPLD1:PAPPA:HCFC1	http://www.gsea-msigdb.org/gsea/msigdb/cards/NABA_MATRISOME
Canonical_Pathways	REACTOME_G_PROTEIN_MEDIATED_EVENTS	53	7	2.98693e-06	0.000677293	ITPR2:ADCY4:PLCB2:PRKCA:PRKAR2A:GNAT1:GNAI2	http://www.gsea-msigdb.org/gsea/msigdb/cards/REACTOME_G_PROTEIN_MEDIATED_EVENTS
Canonical_Pathways	REACTOME_DEUBIQUITINATION	297	15	3.12207e-06	0.000677293	USP48:PTEN:STAMBPL1:BIRC2:USP44:AXIN2:CDC25A:USP19:USP4:RHOA:RNF123:ESR1:TNKS:USP17L2:HCFC1	http://www.gsea-msigdb.org/gsea/msigdb/cards/REACTOME_DEUBIQUITINATION
Canonical_Pathways	REACTOME_EXTRACELLULAR_MATRIX_ORGANIZATION	299	15	3.38801e-06	0.000677293	HSPG2:HTRA1:ADAM8:CTSG:THBS1:ITGB3:ITGB3:PRKCA:EMILIN1:MMP9:COL7A1:LAMB2:DAG1:KDR:COL12A1:CTSB	http://www.gsea-msigdb.org/gsea/msigdb/cards/REACTOME_EXTRACELLULAR_MATRIX_ORGANIZATION
Canonical_Pathways	PID_S1P_S1P1_PATHWAY	21	5	3.95049e-06	0.000723928	PLCB2:ITGB3:ITGB3:RHOA:GNAI2:KDR	http://www.gsea-msigdb.org/gsea/msigdb/cards/PID_S1P_S1P1_PATHWAY
Canonical_Pathways	REACTOME_NEUTROPHIL_DEGRANULATION	476	19	5.06194e-06	0.000856246	SELL:ADAM8:GPR84:CTSG:SRP14:HP:EMR3:ACTR1B:BPI:CTSA:MMP9:CAMP:IMPDH2:RHOA:APEH:PPBP:EEF1A1:CTSB:LAMP2	http://www.gsea-msigdb.org/gsea/msigdb/cards/REACTOME_NEUTROPHIL_DEGRANULATION
Canonical_Pathways	REACTOME_HEMOSTASIS	673	23	6.89457e-06	0.00108294	CDC42:KDM1A:ATP1B1:SELL:SELE:KIFAP3:MRVI1:ITPR2:NFE2:IGF1:THBS1:ITGB3:ITGB3:PRKCA:INPP5D:PRKAR2A:RHOA:GNAI2:DOCK3:PPBP:CD109:MYB:DOCK5:LAMP2	http://www.gsea-msigdb.org/gsea/msigdb/cards/REACTOME_HEMOSTASIS
Canonical_Pathways	PID_ENDOTHELIN_PATHWAY	63	7	9.68509e-06	0.00133975	CDC42:ADCY4:PLCB2:PRKCA:RHOA:GNAI2:PTK2B	http://www.gsea-msigdb.org/gsea/msigdb/cards/PID_ENDOTHELIN_PATHWAY
Canonical_Pathways	KEGG_LEUKOCYTE_TRANSENDOTHELIAL_MIGRATION	115	9	9.74809e-06	0.00133975	CDC42:NCF2:PRKCA:MMP9:NCF4:RHOA:GNAI2:CLDN23:PTK2B	http://www.gsea-msigdb.org/gsea/msigdb/cards/KEGG_LEUKOCYTE_TRANSENDOTHELIAL_MIGRATION
Canonical_Pathways	NABA_MATRISOME_ASSOCIATED	750	24	1.29372e-05	0.00167347	CELA3A:WNT4:NGF:HTRA1:ADAM8:IGF1:SERPINE3:CTSG:CLEC10A:CTSA:MMP9:PLXNB1:P4HTM:MST1:SEMA3F:HYAL3:HYAL1:HYAL2:PPBP:CD109:SPAM1:CTSB:PAPPA:HCFC1	http://www.gsea-msigdb.org/gsea/msigdb/cards/NABA_MATRISOME_ASSOCIATED
Canonical_Pathways	KEGG_P53_SIGNALING_PATHWAY	68	7	1.61305e-05	0.00197061	PTEN:FAS:IGF1:THBS1:SHISA5:CDKN1A:CDKN2A	http://www.gsea-msigdb.org/gsea/msigdb/cards/KEGG_P53_SIGNALING_PATHWAY
Canonical_Pathways	REACTOME_INOSITOL_PHOSPHATE_METABOLISM	48	6	2.13988e-05	0.00247663	PTEN:PLCB2:INPP5D:IP6K2:IP6K1:MTMR9	http://www.gsea-msigdb.org/gsea/msigdb/cards/REACTOME_INOSITOL_PHOSPHATE_METABOLISM
Canonical_Pathways	KEGG_GNRH_SIGNALING_PATHWAY	101	8	2.79131e-05	0.0029229	CDC42:FSHB:ITPR2:ADCY4:PLCB2:PRKCA:GNRH1:PTK2B	http://www.gsea-msigdb.org/gsea/msigdb/cards/KEGG_GNRH_SIGNALING_PATHWAY
Canonical_Pathways	PID_CXCR4_PATHWAY	101	8	2.79131e-05	0.0029229	CDC42:PTEN:PLCB2:MMP9:RHOA:GNAI2:BLK:PTK2B	http://www.gsea-msigdb.org/gsea/msigdb/cards/PID_CXCR4_PATHWAY
Canonical_Pathways	PID_AVB3_OPN_PATHWAY	31	5	2.99239e-05	0.00299103	CDC42:ITGB3:ITGB3:MMP9:RHOA:PTK2B	http://www.gsea-msigdb.org/gsea/msigdb/cards/PID_AVB3_OPN_PATHWAY
Canonical_Pathways	PID_SYNDECAN_4_PATHWAY	32	5	3.5122e-05	0.00335797	THBS1:PRKCA:FZD7:MMP9:RHOA	http://www.gsea-msigdb.org/gsea/msigdb/cards/PID_SYNDECAN_4_PATHWAY
Canonical_Pathways	PID_TXA2PATHWAY	56	6	5.22803e-05	0.00479018	SELE:PLCB2:PRKCA:RHOA:GNAI2:BLK	http://www.gsea-msigdb.org/gsea/msigdb/cards/PID_TXA2PATHWAY
Canonical_Pathways	SIG_PIP3_SIGNALING_IN_B_LYMPHOCYTES	36	5	6.32435e-05	0.00553026	PTEN:ITPR2:PHF11:FLOT2:CDKN2A	http://www.gsea-msigdb.org/gsea/msigdb/cards/SIG_PIP3_SIGNALING_IN_B_LYMPHOCYTES
Canonical_Pathways	KEGG_TGF_BETA_SIGNALING_PATHWAY	85	7	6.9132e-05	0.00553026	THBS1:BMPR2:RHOA:BMPR1B:ZFYVE16:ID4:CDKN2B	http://www.gsea-msigdb.org/gsea/msigdb/cards/KEGG_TGF_BETA_SIGNALING_PATHWAY
Canonical_Pathways	REACTOME_UB_SPECIFIC_PROCESSING_PROTEASES	220	11	7.00516e-05	0.00553026	USP48:PTEN:BIRC2:USP44:AXIN2:CDC25A:USP19:USP4:RNF123:TNKS:USP17L2	http://www.gsea-msigdb.org/gsea/msigdb/cards/REACTOME_UB_SPECIFIC_PROCESSING_PROTEASES
Canonical_Pathways	REACTOME_NON_INTEGRIN_MEMBRANE_ECM_INTERACTIONS	59	6	7.04171e-05	0.00553026	HSPG2:THBS1:ITGB3:ITGB3:PRKCA:LAMB2:DAG1	http://www.gsea-msigdb.org/gsea/msigdb/cards/REACTOME_NON_INTEGRIN_MEMBRANE_ECM_INTERACTIONS
Canonical_Pathways	REACTOME_OPIOID_SIGNALLING	89	7	9.26793e-05	0.00702764	ITPR2:ADCY4:PLCB2:PRKCA:PRKAR2A:GNAT1:GNAI2	http://www.gsea-msigdb.org/gsea/msigdb/cards/REACTOME_OPIOID_SIGNALLING
Canonical_Pathways	KEGG_GLYCOSAMINOGLYCAN_DEGRADATION	21	4	9.87645e-05	0.00705699	HYAL3:HYAL1:HYAL2:SPAM1	http://www.gsea-msigdb.org/gsea/msigdb/cards/KEGG_GLYCOSAMINOGLYCAN_DEGRADATION
Canonical_Pathways	KEGG_DILATED_CARDIOMYOPATHY	90	7	9.94846e-05	0.00705699	LMNA:IGF1:ADCY4:ITGB3:ITGB3:CACNG1:DAG1:CACNA2D2	http://www.gsea-msigdb.org/gsea/msigdb/cards/KEGG_DILATED_CARDIOMYOPATHY
Canonical_Pathways	PID_ER_NONGENOMIC_PATHWAY	40	5	0.000106181	0.00729662	PLCB2:MMP9:RHOA:GNAI2:ESR1	http://www.gsea-msigdb.org/gsea/msigdb/cards/PID_ER_NONGENOMIC_PATHWAY
Canonical_Pathways	PID_AMB2_NEUTROPHILS_PATHWAY	41	5	0.00011976	0.0079804	MMP9:RHOA:MST1:MST1R:BLK	http://www.gsea-msigdb.org/gsea/msigdb/cards/PID_AMB2_NEUTROPHILS_PATHWAY
Canonical_Pathways	REACTOME_SYNTHESIS_OF_5_EICOSATETRAENOIC_ACIDS	9	3	0.000131213	0.00845873	GPX1:PON1:PON2	http://www.gsea-msigdb.org/gsea/msigdb/cards/REACTOME_SYNTHESIS_OF_5_EICOSATETRAENOIC_ACIDS
Canonical_Pathways	KEGG_BLADDER_CANCER	42	5	0.000134632	0.00845873	THBS1:MMP9:RASSF1:CDKN1A:CDKN2A	http://www.gsea-msigdb.org/gsea/msigdb/cards/KEGG_BLADDER_CANCER
Canonical_Pathways	KEGG_FOCAL_ADHESION	199	10	0.000142543	0.00852348	CDC42:PTEN:BIRC2:IGF1:THBS1:ITGB3:ITGB3:PRKCA:LAMB2:RHOA:KDR	http://www.gsea-msigdb.org/gsea/msigdb/cards/KEGG_FOCAL_ADHESION
Canonical_Pathways	BIOCARTA_CELLCYCLE_PATHWAY	23	4	0.000143415	0.00852348	CDC25A:CDKN1A:CDKN2A:CDKN2B	http://www.gsea-msigdb.org/gsea/msigdb/cards/BIOCARTA_CELLCYCLE_PATHWAY
Canonical_Pathways	KEGG_AXON_GUIDANCE	129	8	0.000158022	0.00914448	CDC42:DPYSL5:PLXNB1:RHOA:SEMA3F:GNAI2:EPHB1:DPYSL2	http://www.gsea-msigdb.org/gsea/msigdb/cards/KEGG_AXON_GUIDANCE
Canonical_Pathways	PID_VEGFR1_2_PATHWAY	69	6	0.000169625	0.00956425	CDC42:ITGB3:ITGB3:PRKCA:RHOA:KDR:PTK2B	http://www.gsea-msigdb.org/gsea/msigdb/cards/PID_VEGFR1_2_PATHWAY
Canonical_Pathways	PID_AVB3_INTEGRIN_PATHWAY	74	6	0.000249441	0.0133786	ITGB3:ITGB3:COL7A1:RHOA:KDR:COL12A1:PTK2B	http://www.gsea-msigdb.org/gsea/msigdb/cards/PID_AVB3_INTEGRIN_PATHWAY
Canonical_Pathways	KEGG_CARDIAC_MUSCLE_CONTRACTION	74	6	0.000249441	0.0133786	ATP1B1:CACNG1:COX5B:UQCRC1:CACNA2D2:COX6C	http://www.gsea-msigdb.org/gsea/msigdb/cards/KEGG_CARDIAC_MUSCLE_CONTRACTION
Canonical_Pathways	REACTOME_DEGRADATION_OF_THE_EXTRACELLULAR_MATRIX	139	8	0.000263503	0.0137963	HSPG2:HTRA1:ADAM8:CTSG:MMP9:COL7A1:COL12A1:CTSB	http://www.gsea-msigdb.org/gsea/msigdb/cards/REACTOME_DEGRADATION_OF_THE_EXTRACELLULAR_MATRIX
Canonical_Pathways	REACTOME_PLATELET_ACTIVATION_SIGNALING_AND_AGGREGATION	259	11	0.000291458	0.014905	CDC42:ITPR2:IGF1:THBS1:ITGB3:ITGB3:PRKCA:RHOA:GNAI2:PPBP:CD109:LAMP2	http://www.gsea-msigdb.org/gsea/msigdb/cards/REACTOME_PLATELET_ACTIVATION_SIGNALING_AND_AGGREGATION
Canonical_Pathways	REACTOME_INTEGRATION_OF_ENERGY_METABOLISM	108	7	0.000309591	0.0153325	ITPR2:ADCY4:PLCB2:PRKCA:PRKAR2A:GNAI2:CACNA2D2	http://www.gsea-msigdb.org/gsea/msigdb/cards/REACTOME_INTEGRATION_OF_ENERGY_METABOLISM
Canonical_Pathways	BIOCARTA_G1_PATHWAY	28	4	0.000316466	0.0153325	CDC25A:CDKN1A:CDKN2A:CDKN2B	http://www.gsea-msigdb.org/gsea/msigdb/cards/BIOCARTA_G1_PATHWAY
Canonical_Pathways	REACTOME_REGULATION_OF_INSULIN_SECRETION	78	6	0.000332409	0.0153325	ITPR2:PLCB2:PRKCA:PRKAR2A:GNAI2:CACNA2D2	http://www.gsea-msigdb.org/gsea/msigdb/cards/REACTOME_REGULATION_OF_INSULIN_SECRETION
Canonical_Pathways	REACTOME_DEVELOPMENTAL_BIOLOGY	1100	27	0.00033253	0.0153325	RAP1GAP:CDC42:DNM3:LIPJ:LIPN:ITGB3:ITGB3:HOXB1:HOXB2:HOXB3:HOXB4:PRKCA:DPYSL5:MMP9:PLXNB1:PRKAR2A:RHOA:DAG1:EPHB1:RPS23:CDKN1A:MYB:FAM120B:HOXA1:HOXA2:HOXA3:DPYSL2:MED22	http://www.gsea-msigdb.org/gsea/msigdb/cards/REACTOME_DEVELOPMENTAL_BIOLOGY
Canonical_Pathways	REACTOME_HYALURONAN_UPTAKE_AND_DEGRADATION	12	3	0.00033468	0.0153325	HYAL3:HYAL1:HYAL2	http://www.gsea-msigdb.org/gsea/msigdb/cards/REACTOME_HYALURONAN_UPTAKE_AND_DEGRADATION
Canonical_Pathways	KEGG_VASCULAR_SMOOTH_MUSCLE_CONTRACTION	115	7	0.000453353	0.0203454	ACTA2:MRVI1:ITPR2:ADCY4:PLCB2:PRKCA:RHOA	http://www.gsea-msigdb.org/gsea/msigdb/cards/KEGG_VASCULAR_SMOOTH_MUSCLE_CONTRACTION
Canonical_Pathways	KEGG_HYPERTROPHIC_CARDIOMYOPATHY_HCM	83	6	0.000464884	0.0203903	LMNA:IGF1:ITGB3:ITGB3:CACNG1:DAG1:CACNA2D2	http://www.gsea-msigdb.org/gsea/msigdb/cards/KEGG_HYPERTROPHIC_CARDIOMYOPATHY_HCM
Canonical_Pathways	PID_AR_NONGENOMIC_PATHWAY	31	4	0.0004729	0.0203903	CDC42:PLCB2:GNAI2:GNRH1	http://www.gsea-msigdb.org/gsea/msigdb/cards/PID_AR_NONGENOMIC_PATHWAY
Canonical_Pathways	PID_S1P_S1P4_PATHWAY	14	3	0.000544077	0.0230082	CDC42:RHOA:GNAI2	http://www.gsea-msigdb.org/gsea/msigdb/cards/PID_S1P_S1P4_PATHWAY
Canonical_Pathways	REACTOME_ACTIVATION_OF_HOX_GENES_DURING_DIFFERENTIATION	119	7	0.000556761	0.0231003	HOXB1:HOXB2:HOXB3:HOXB4:HOXA1:HOXA2:HOXA3	http://www.gsea-msigdb.org/gsea/msigdb/cards/REACTOME_ACTIVATION_OF_HOX_GENES_DURING_DIFFERENTIATION
Canonical_Pathways	REACTOME_METABOLISM_OF_LIPIDS	738	20	0.000586572	0.0238865	PTEN:CHPT1:LGMN:DPEP3:DPEP2:OSBPL7:MBOAT7:LPIN1:INPP5D:CTSA:SLC25A20:GPX1:SRD5A3:CLOCK:FAM120B:PON1:PON2:MTMR9:FDFT1:MED22	http://www.gsea-msigdb.org/gsea/msigdb/cards/REACTOME_METABOLISM_OF_LIPIDS
Canonical_Pathways	KEGG_LYSOSOME	121	7	0.000615059	0.0245912	LIPA:CTSG:LGMN:CTSA:HYAL1:CTSB:LAMP2	http://www.gsea-msigdb.org/gsea/msigdb/cards/KEGG_LYSOSOME
Canonical_Pathways	REACTOME_ARACHIDONIC_ACID_METABOLISM	59	5	0.000672163	0.0255724	DPEP3:DPEP2:GPX1:PON1:PON2	http://www.gsea-msigdb.org/gsea/msigdb/cards/REACTOME_ARACHIDONIC_ACID_METABOLISM
Canonical_Pathways	REACTOME_DEPOLYMERISATION_OF_THE_NUCLEAR_LAMINA	15	3	0.000674139	0.0255724	LMNA:PRKCA:LPIN1	http://www.gsea-msigdb.org/gsea/msigdb/cards/REACTOME_DEPOLYMERISATION_OF_THE_NUCLEAR_LAMINA
Canonical_Pathways	REACTOME_RESPIRATORY_ELECTRON_TRANSPORT	89	6	0.000674489	0.0255724	NDUFA12:COX5B:UQCRC1:NDUFAF3:COX6C:SURF1	http://www.gsea-msigdb.org/gsea/msigdb/cards/REACTOME_RESPIRATORY_ELECTRON_TRANSPORT
Canonical_Pathways	REACTOME_FACTORS_INVOLVED_IN_MEGAKARYOCYTE_DEVELOPMENT_AND_PLATELET_PRODUCTION	167	8	0.000890531	0.0331911	CDC42:KDM1A:KIFAP3:NFE2:PRKAR2A:DOCK3:MYB:DOCK5	http://www.gsea-msigdb.org/gsea/msigdb/cards/REACTOME_FACTORS_INVOLVED_IN_MEGAKARYOCYTE_DEVELOPMENT_AND_PLATELET_PRODUCTION
Canonical_Pathways	REACTOME_RESPONSE_TO_ELEVATED_PLATELET_CYTOSOLIC_CA2PLUS	131	7	0.000983216	0.0351112	IGF1:THBS1:ITGB3:ITGB3:PRKCA:PPBP:CD109:LAMP2	http://www.gsea-msigdb.org/gsea/msigdb/cards/REACTOME_RESPONSE_TO_ELEVATED_PLATELET_CYTOSOLIC_CA2PLUS
Canonical_Pathways	SA_TRKA_RECEPTOR	17	3	0.000989948	0.0351112	NGF:RHOA:CDKN1A	http://www.gsea-msigdb.org/gsea/msigdb/cards/SA_TRKA_RECEPTOR
Canonical_Pathways	REACTOME_HYALURONAN_METABOLISM	17	3	0.000989948	0.0351112	HYAL3:HYAL1:HYAL2	http://www.gsea-msigdb.org/gsea/msigdb/cards/REACTOME_HYALURONAN_METABOLISM
Canonical_Pathways	PID_LYSOPHOSPHOLIPID_PATHWAY	65	5	0.00104664	0.0359618	ADCY4:MMP9:RHOA:GNAI2:PTK2B	http://www.gsea-msigdb.org/gsea/msigdb/cards/PID_LYSOPHOSPHOLIPID_PATHWAY
Canonical_Pathways	KEGG_GLIOMA	65	5	0.00104664	0.0359618	PTEN:IGF1:PRKCA:CDKN1A:CDKN2A	http://www.gsea-msigdb.org/gsea/msigdb/cards/KEGG_GLIOMA
Canonical_Pathways	REACTOME_G_ALPHA_I_SIGNALLING_EVENTS	402	13	0.00112639	0.0381066	HSPG2:ITPR2:METAP2:PMCH:ADCY4:PLCB2:PRKCA:PRKAR2A:GNAT1:GNAI2:NMU:PPBP:RGS17	http://www.gsea-msigdb.org/gsea/msigdb/cards/REACTOME_G_ALPHA_I_SIGNALLING_EVENTS
Canonical_Pathways	REACTOME_SIGNALING_BY_NTRKS	99	6	0.00117834	0.0392601	NGF:DNM3:PTPRO:RHOA:MAPKAPK3:DOCK3	http://www.gsea-msigdb.org/gsea/msigdb/cards/REACTOME_SIGNALING_BY_NTRKS
Canonical_Pathways	REACTOME_DAG_AND_IP3_SIGNALING	40	4	0.00126311	0.0414566	ITPR2:ADCY4:PRKCA:PRKAR2A	http://www.gsea-msigdb.org/gsea/msigdb/cards/REACTOME_DAG_AND_IP3_SIGNALING
Canonical_Pathways	KEGG_MELANOGENESIS	101	6	0.00130671	0.0417545	WNT4:ADCY4:PLCB2:PRKCA:FZD7:GNAI2	http://www.gsea-msigdb.org/gsea/msigdb/cards/KEGG_MELANOGENESIS
Canonical_Pathways	BIOCARTA_ION_PATHWAY	5	2	0.00136541	0.0417545	PRKCA:PTK2B	http://www.gsea-msigdb.org/gsea/msigdb/cards/BIOCARTA_ION_PATHWAY
Canonical_Pathways	REACTOME_SIGNALING_BY_MST1	5	2	0.00136541	0.0417545	MST1:MST1R	http://www.gsea-msigdb.org/gsea/msigdb/cards/REACTOME_SIGNALING_BY_MST1
Canonical_Pathways	REACTOME_SIGNALING_BY_TGF_BETA_FAMILY_MEMBERS	102	6	0.00137476	0.0417545	STRAP:BMPR2:RHOA:BMPR1B:ZFYVE16:CDKN2B	http://www.gsea-msigdb.org/gsea/msigdb/cards/REACTOME_SIGNALING_BY_TGF_BETA_FAMILY_MEMBERS
Canonical_Pathways	REACTOME_VEGFR2_MEDIATED_CELL_PROLIFERATION	19	3	0.00138612	0.0417545	ITPR2:PRKCA:KDR	http://www.gsea-msigdb.org/gsea/msigdb/cards/REACTOME_VEGFR2_MEDIATED_CELL_PROLIFERATION
Canonical_Pathways	BIOCARTA_PAR1_PATHWAY	19	3	0.00138612	0.0417545	PRKCA:RHOA:PTK2B	http://www.gsea-msigdb.org/gsea/msigdb/cards/BIOCARTA_PAR1_PATHWAY
Canonical_Pathways	KEGG_LONG_TERM_DEPRESSION	70	5	0.00146154	0.0428522	ITPR2:IGF1:PLCB2:PRKCA:GNAI2	http://www.gsea-msigdb.org/gsea/msigdb/cards/KEGG_LONG_TERM_DEPRESSION
Canonical_Pathways	PID_AP1_PATHWAY	70	5	0.00146154	0.0428522	PTEN:MMP9:MYB:ESR1:CDKN2A	http://www.gsea-msigdb.org/gsea/msigdb/cards/PID_AP1_PATHWAY
Canonical_Pathways	PID_THROMBIN_PAR1_PATHWAY	43	4	0.00165879	0.0479958	PLCB2:PRKCA:RHOA:GNAI2	http://www.gsea-msigdb.org/gsea/msigdb/cards/PID_THROMBIN_PAR1_PATHWAY
Canonical_Pathways	REACTOME_CLASS_I_MHC_MEDIATED_ANTIGEN_PROCESSING_PRESENTATION	370	12	0.00168288	0.0480604	NCF2:NPEPPS:UBE2Z:NCF4:FBXW12:ARIH2:RNF123:UBA7:TRAIP:ASB4:KLHL9:TRIM32	http://www.gsea-msigdb.org/gsea/msigdb/cards/REACTOME_CLASS_I_MHC_MEDIATED_ANTIGEN_PROCESSING_PRESENTATION
Canonical_Pathways	REACTOME_BETA_CATENIN_INDEPENDENT_WNT_SIGNALING	145	7	0.00176735	0.0498215	WNT4:ITPR2:PLCB2:AXIN2:PRKCA:FZD7:RHOA	http://www.gsea-msigdb.org/gsea/msigdb/cards/REACTOME_BETA_CATENIN_INDEPENDENT_WNT_SIGNALING
Canonical_Pathways	REACTOME_SIGNALING_BY_GPCR	1171	26	0.00178986	0.0498215	HSPG2:CDC42:WNT4:FSHB:ITPR2:GPR84:METAP2:PMCH:ADCY4:GPR176:PLCB2:PRKCA:EMR1:EMR3:FZD7:PLXNB1:UCN2:PRKAR2A:RHOA:GNAT1:GNAI2:NMU:PPBP:RGS17:GNRH1:FGD3	http://www.gsea-msigdb.org/gsea/msigdb/cards/REACTOME_SIGNALING_BY_GPCR
