# Supplementary material for: The phenotypic and genetic association between endometriosis and immunological diseases
Source: Hum Reprod. 2025 Apr 22;40(6):1195–209. doi: 10.1093/humrep/deaf062 (PMC12127507; doi:10.1093/humrep/deaf062)
Supplement: deaf062_Supplementary_Table_S14 [file deaf062_supplementary_table_s14.xlsx]

## Sheet: Sheet1
Supplementary Table S14. Pathway (GeneSet) enrichment analysis performed in FUMA based on MTAG of osteroarthritis results. Genesets were limited to canonical pathways.
Category	GeneSet	No. Genes	No. Overlapping Genes	P-value	Adjusted P-value	Genes	Link
Canonical_Pathways	REACTOME_METABOLISM_OF_LIPIDS	738	25	1.97064e-07	0.000433344	OXCT2:PPT1:ARNTL:PITPNM2:CYP11A1:CYP1A1:CYP1A2:SIN3A:DPEP3:DPEP2:ACSF3:CPNE7:DPEP1:FDX1L:SLC44A2:CARM1:INPP5D:NCOA6:CPNE1:SLC25A20:GPX1:BDH2:MTMR9:FDFT1:CPNE3	http://www.gsea-msigdb.org/gsea/msigdb/cards/REACTOME_METABOLISM_OF_LIPIDS
Canonical_Pathways	REACTOME_AFLATOXIN_ACTIVATION_AND_DETOXIFICATION	19	5	1.08838e-06	0.00119668	CYP1A2:DPEP3:DPEP2:DPEP1:GGT7	http://www.gsea-msigdb.org/gsea/msigdb/cards/REACTOME_AFLATOXIN_ACTIVATION_AND_DETOXIFICATION
Canonical_Pathways	REACTOME_SIGNALING_BY_RECEPTOR_TYROSINE_KINASES	468	18	1.80389e-06	0.00132225	COL11A1:CSK:LAMA3:DNM2:ABI2:ITCH:NCF4:LAMB2:RHOA:MST1:MST1R:MAPKAPK3:DOCK3:FGFRL1:FGFR3:MXD4:PTK2B:COL27A1	http://www.gsea-msigdb.org/gsea/msigdb/cards/REACTOME_SIGNALING_BY_RECEPTOR_TYROSINE_KINASES
Canonical_Pathways	REACTOME_ADAPTIVE_IMMUNE_SYSTEM	807	23	1.06618e-05	0.0058613	KLHL20:CSK:UBE2Q2:TUBB3:TUBB3:NPEPPS:ICAM1:ICAM4:KEAP1:AP1M2:DNM2:CD28:INPP5D:ITCH:NCF4:ARIH2:RNF123:UBA7:TRAIP:UBE2D3:DYNC1I1:BLK:CTSB:LONRF1	http://www.gsea-msigdb.org/gsea/msigdb/cards/REACTOME_ADAPTIVE_IMMUNE_SYSTEM
Canonical_Pathways	REACTOME_EXTRACELLULAR_MATRIX_ORGANIZATION	299	13	1.37482e-05	0.00604646	COL11A1:TNN:LAMA3:ICAM1:ICAM4:LTBP1:NRXN1:MMP24:GDF5:LAMB2:DAG1:CTSB:COL27A1	http://www.gsea-msigdb.org/gsea/msigdb/cards/REACTOME_EXTRACELLULAR_MATRIX_ORGANIZATION
Canonical_Pathways	REACTOME_BIOLOGICAL_OXIDATIONS	221	11	1.83011e-05	0.00670737	CYP11A1:CYP1A1:CYP1A2:DPEP3:DPEP2:DPEP1:FDX1L:AHCY:GGT7:ACSS2:GSS	http://www.gsea-msigdb.org/gsea/msigdb/cards/REACTOME_BIOLOGICAL_OXIDATIONS
Canonical_Pathways	REACTOME_POST_TRANSLATIONAL_PROTEIN_MODIFICATION	1427	32	2.79874e-05	0.0082938	HIST2H2BF:KLHL20:SERPINC1:BIRC2:SOCS2:PML:LMAN1L:MPI:SIN3A:UBE2Q2:TUBB3:TUBB3:GALNT1:KEAP1:LTBP1:NOP58:PIGU:EDEM2:LGALS1:LAMB2:USP4:RHOA:NICN1:DAG1:RNF123:GMPPB:TMEM129:UBE2D3:NPM1:HIST1H4H:DYNC1I1:TNKS:USP17L2	http://www.gsea-msigdb.org/gsea/msigdb/cards/REACTOME_POST_TRANSLATIONAL_PROTEIN_MODIFICATION
Canonical_Pathways	REACTOME_ARACHIDONIC_ACID_METABOLISM	59	6	3.0173e-05	0.0082938	CYP1A1:CYP1A2:DPEP3:DPEP2:DPEP1:GPX1	http://www.gsea-msigdb.org/gsea/msigdb/cards/REACTOME_ARACHIDONIC_ACID_METABOLISM
Canonical_Pathways	KEGG_LYSOSOME	121	8	3.48341e-05	0.00851112	PPT1:ABCB9:NPC1:AP1M2:ACP5:HYAL1:CTSB:LAMP2	http://www.gsea-msigdb.org/gsea/msigdb/cards/KEGG_LYSOSOME
Canonical_Pathways	KEGG_GLYCOSAMINOGLYCAN_DEGRADATION	21	4	5.46771e-05	0.0106997	HYAL3:HYAL1:HYAL2:SPAM1	http://www.gsea-msigdb.org/gsea/msigdb/cards/KEGG_GLYCOSAMINOGLYCAN_DEGRADATION
Canonical_Pathways	NABA_MATRISOME	1024	25	5.73758e-05	0.0106997	BMP8A:COL11A1:SERPINC1:TNN:TSKU:OGFOD2:SEMA7A:LMAN1L:CSPG4:LAMA3:LTBP1:MMP24:GDF5:SLPI:LGALS1:P4HTM:LAMB2:MST1:SEMA3F:HYAL3:HYAL1:HYAL2:SPAM1:CTSB:COL27A1	http://www.gsea-msigdb.org/gsea/msigdb/cards/NABA_MATRISOME
Canonical_Pathways	PID_AMB2_NEUTROPHILS_PATHWAY	41	5	5.83883e-05	0.0106997	ICAM1:RHOA:MST1:MST1R:BLK	http://www.gsea-msigdb.org/gsea/msigdb/cards/PID_AMB2_NEUTROPHILS_PATHWAY
Canonical_Pathways	REACTOME_FATTY_ACID_METABOLISM	177	9	8.92958e-05	0.0141439	PPT1:CYP1A1:CYP1A2:DPEP3:DPEP2:ACSF3:DPEP1:SLC25A20:GPX1	http://www.gsea-msigdb.org/gsea/msigdb/cards/REACTOME_FATTY_ACID_METABOLISM
Canonical_Pathways	REACTOME_TRANSCRIPTIONAL_REGULATION_BY_TP53	359	13	9.00474e-05	0.0141439	CRADD:SETD8:GTF2H3:PML:COX5A:COX4I1:PIN1:CARM1:ELL:PHF20:NELFA:NPM1:CDKN1A	http://www.gsea-msigdb.org/gsea/msigdb/cards/REACTOME_TRANSCRIPTIONAL_REGULATION_BY_TP53
Canonical_Pathways	NABA_ECM_REGULATORS	237	10	0.000171642	0.0247927	SERPINC1:OGFOD2:MMP24:SLPI:P4HTM:HYAL3:HYAL1:HYAL2:SPAM1:CTSB	http://www.gsea-msigdb.org/gsea/msigdb/cards/NABA_ECM_REGULATORS
Canonical_Pathways	KEGG_LEUKOCYTE_TRANSENDOTHELIAL_MIGRATION	115	7	0.000180393	0.0247927	ICAM1:MYL9:NCF4:RHOA:GNAI2:CLDN23:PTK2B	http://www.gsea-msigdb.org/gsea/msigdb/cards/KEGG_LEUKOCYTE_TRANSENDOTHELIAL_MIGRATION
Canonical_Pathways	REACTOME_HYALURONAN_UPTAKE_AND_DEGRADATION	12	3	0.000213686	0.0258126	HYAL3:HYAL1:HYAL2	http://www.gsea-msigdb.org/gsea/msigdb/cards/REACTOME_HYALURONAN_UPTAKE_AND_DEGRADATION
Canonical_Pathways	PID_TGFBR_PATHWAY	54	5	0.000221189	0.0258126	PML:ITCH:DYNLRB1:RHOA:ZFYVE16	http://www.gsea-msigdb.org/gsea/msigdb/cards/PID_TGFBR_PATHWAY
Canonical_Pathways	REACTOME_MET_ACTIVATES_PTK2_SIGNALING	30	4	0.000232939	0.0258126	COL11A1:LAMA3:LAMB2:COL27A1	http://www.gsea-msigdb.org/gsea/msigdb/cards/REACTOME_MET_ACTIVATES_PTK2_SIGNALING
Canonical_Pathways	KEGG_TGF_BETA_SIGNALING_PATHWAY	85	6	0.000234766	0.0258126	BMP8A:LTBP1:BMPR2:GDF5:RHOA:ZFYVE16	http://www.gsea-msigdb.org/gsea/msigdb/cards/KEGG_TGF_BETA_SIGNALING_PATHWAY
Canonical_Pathways	REACTOME_DISEASE	1072	24	0.000291762	0.0294544	HEYL:VPS37B:GTF2H3:STRA6:CYP11A1:CSK:MPI:NEIL1:SIN3A:CSPG4:RPL13:FDX1L:AP1M2:ELL:CD28:AHCY:GSS:DAG1:HYAL1:FGFR3:NELFA:NPM1:CDKN1A:TNKS	http://www.gsea-msigdb.org/gsea/msigdb/cards/REACTOME_DISEASE
Canonical_Pathways	REACTOME_NON_INTEGRIN_MEMBRANE_ECM_INTERACTIONS	59	5	0.000335941	0.0294544	COL11A1:LAMA3:NRXN1:LAMB2:DAG1	http://www.gsea-msigdb.org/gsea/msigdb/cards/REACTOME_NON_INTEGRIN_MEMBRANE_ECM_INTERACTIONS
Canonical_Pathways	REACTOME_ANTIGEN_PROCESSING:_UBIQUITINATION_PROTEASOME_DEGRADATION	308	11	0.000347742	0.0294544	KLHL20:UBE2Q2:NPEPPS:KEAP1:ITCH:ARIH2:RNF123:UBA7:TRAIP:UBE2D3:LONRF1	http://www.gsea-msigdb.org/gsea/msigdb/cards/REACTOME_ANTIGEN_PROCESSING:_UBIQUITINATION_PROTEASOME_DEGRADATION
Canonical_Pathways	REACTOME_LYSOSPHINGOLIPID_AND_LPA_RECEPTORS	14	3	0.000348255	0.0294544	S1PR2:S1PR5:DKFZP761J1410	http://www.gsea-msigdb.org/gsea/msigdb/cards/REACTOME_LYSOSPHINGOLIPID_AND_LPA_RECEPTORS
Canonical_Pathways	REACTOME_CS_DS_DEGRADATION	14	3	0.000348255	0.0294544	CSPG4:HYAL3:HYAL1	http://www.gsea-msigdb.org/gsea/msigdb/cards/REACTOME_CS_DS_DEGRADATION
Canonical_Pathways	PID_S1P_S1P4_PATHWAY	14	3	0.000348255	0.0294544	S1PR5:RHOA:GNAI2	http://www.gsea-msigdb.org/gsea/msigdb/cards/PID_S1P_S1P4_PATHWAY
Canonical_Pathways	REACTOME_NEGATIVE_REGULATORS_OF_DDX58_IFIH1_SIGNALING	34	4	0.00038178	0.0310938	PIN1:ITCH:UBA7:UBE2D3	http://www.gsea-msigdb.org/gsea/msigdb/cards/REACTOME_NEGATIVE_REGULATORS_OF_DDX58_IFIH1_SIGNALING
Canonical_Pathways	REACTOME_INNATE_IMMUNE_SYSTEM	1101	24	0.00042715	0.0335465	PRDX6:BIRC2:PIN1:SLC44A2:DNM2:ECSIT:ABI2:ITCH:CPNE1:SLPI:NCF4:NCKIPSD:IMPDH2:RHOA:APEH:UBA7:MAPKAPK3:UBE2D3:CTSB:DEFB134:CPNE3:ORM1:ORM2:LAMP2	http://www.gsea-msigdb.org/gsea/msigdb/cards/REACTOME_INNATE_IMMUNE_SYSTEM
Canonical_Pathways	REACTOME_CLASS_I_MHC_MEDIATED_ANTIGEN_PROCESSING_PRESENTATION	370	12	0.000452122	0.033626	KLHL20:UBE2Q2:NPEPPS:KEAP1:ITCH:NCF4:ARIH2:RNF123:UBA7:TRAIP:UBE2D3:LONRF1	http://www.gsea-msigdb.org/gsea/msigdb/cards/REACTOME_CLASS_I_MHC_MEDIATED_ANTIGEN_PROCESSING_PRESENTATION
Canonical_Pathways	KEGG_UBIQUITIN_MEDIATED_PROTEOLYSIS	134	7	0.000458745	0.033626	BIRC2:PML:UBE2Q2:KEAP1:ITCH:UBA7:UBE2D3	http://www.gsea-msigdb.org/gsea/msigdb/cards/KEGG_UBIQUITIN_MEDIATED_PROTEOLYSIS
Canonical_Pathways	REACTOME_METABOLIC_DISORDERS_OF_BIOLOGICAL_OXIDATION_ENZYMES	36	4	0.000477235	0.0338529	CYP11A1:FDX1L:AHCY:GSS	http://www.gsea-msigdb.org/gsea/msigdb/cards/REACTOME_METABOLIC_DISORDERS_OF_BIOLOGICAL_OXIDATION_ENZYMES
Canonical_Pathways	PID_CXCR4_PATHWAY	101	6	0.000594041	0.0408217	CSK:ITCH:RHOA:GNAI2:BLK:PTK2B	http://www.gsea-msigdb.org/gsea/msigdb/cards/PID_CXCR4_PATHWAY
Canonical_Pathways	REACTOME_HYALURONAN_METABOLISM	17	3	0.000636036	0.0423831	HYAL3:HYAL1:HYAL2	http://www.gsea-msigdb.org/gsea/msigdb/cards/REACTOME_HYALURONAN_METABOLISM
Canonical_Pathways	NABA_MATRISOME_ASSOCIATED	750	18	0.000754708	0.0488118	BMP8A:SERPINC1:OGFOD2:SEMA7A:LMAN1L:CSPG4:MMP24:GDF5:SLPI:LGALS1:P4HTM:MST1:SEMA3F:HYAL3:HYAL1:HYAL2:SPAM1:CTSB	http://www.gsea-msigdb.org/gsea/msigdb/cards/NABA_MATRISOME_ASSOCIATED
Canonical_Pathways	REACTOME_MET_PROMOTES_CELL_MOTILITY	41	4	0.000788373	0.0495324	COL11A1:LAMA3:LAMB2:COL27A1	http://www.gsea-msigdb.org/gsea/msigdb/cards/REACTOME_MET_PROMOTES_CELL_MOTILITY
