# Supplementary material for: The phenotypic and genetic association between endometriosis and immunological diseases
Source: Hum Reprod. 2025 Apr 22;40(6):1195–209. doi: 10.1093/humrep/deaf062 (PMC12127507; doi:10.1093/humrep/deaf062)
Supplement: deaf062_Supplementary_Table_S15 [file deaf062_supplementary_table_s15.xlsx]

## Sheet: Sheet1
Supplementary Table S15. Pathway (GeneSet) enrichment analysis performed in FUMA based on MTAG of multiple sclerosis results. Genesets were limited to canonical pathways.
Category	GeneSet	No. Genes	No. Overlapping Genes	P-value	Adjusted P-value	Genes	Link
Canonical_Pathways	REACTOME_CYTOKINE_SIGNALING_IN_IMMUNE_SYSTEM	854	94	9.39444e-27	2.06584e-23	TNFRSF4:TNFRSF14:IFNLR1:GBP1:GBP2:VCAM1:S1PR1:PEA15:FASLG:TNFSF4:PPP2R5A:IL15RA:IL2RA:NFKB2:BIRC3:CASP1:TNFRSF1A:LTBR:STAT6:DUSP6:SOCS2:OASL:FLT3:KPNA3:NFKBIA:BATF:TRAF3:RASGRP1:IQGAP1:IL32:CIITA:SOCS1:BOLA2:MAPK3:BOLA2B:ITGAM:TNFRSF13B:CCL3:ERBB2:STAT5A:STAT3:ITGB3:ITGB3:KPNB1:TNFRSF11A:BCL2:SERPINB2:TNFSF14:FCER2:ICAM1:TYK2:SMARCA4:IL12RB1:PIK3R2:PIK3R2:IFI30:RELB:IRF3:TGFA:IL1R2:IL18RAP:EDAR:I…	http://www.gsea-msigdb.org/gsea/msigdb/cards/REACTOME_CYTOKINE_SIGNALING_IN_IMMUNE_SYSTEM
Canonical_Pathways	REACTOME_INNATE_IMMUNE_SYSTEM	1101	101	1.42634e-22	1.56826e-19	CAP1:ATP6V0B:BCL10:CD58:FCER1A:CFH:CHIT1:C4BPA:CR2:GDI2:NFKB2:CTSD:TCN1:GSTP1:BIRC3:MMP8:CASP4:CASP1:CLEC4A:CLEC4D:CLEC4E:CLEC12A:OLR1:KLRK1:STAT6:ARHGAP9:DUSP6:LTA4H:CKAP4:HVCN1:OLFM4:NFKBIA:TRAF3:RASGRP1:ATP8B4:IQGAP1:SOCS1:MVP:ALDOA:MAPK3:ITGAL:ITGAM:ATP6V0D1:NLRP1:CLEC10A:JUP:DHX58:RAB5C:ATP6V0A1:VAT1:GRN:KPNB1:MPO:MALT1:BCL2:RETN:ICAM3:SLC44A2:PIK3R2:PIK3R2:RAB3A:CEACAM6:RELB:IRF3:QPCT:PPP3R…	http://www.gsea-msigdb.org/gsea/msigdb/cards/REACTOME_INNATE_IMMUNE_SYSTEM
Canonical_Pathways	REACTOME_ADAPTIVE_IMMUNE_SYSTEM	807	84	2.15831e-22	1.58204e-19	MIB2:TNFRSF14:BCL10:GLMN:VCAM1:CD160:CD1C:SH2D1B:PPP2R5A:ASB13:KIF11:COL17A1:CTSD:AMICA1:CD3E:CD3D:UBE4A:LAG3:KLRG1:KLRB1:CLEC2D:KLRF1:CLEC2B:KLRK1:ITGB7:DCTN2:KIF5A:NFKBIA:RASGRP1:SOCS1:ITGAL:CDC27:NPEPPS:CD79B:COLEC12:MEX3C:MALT1:ICAM1:ICAM4:ICAM5:ICAM3:KEAP1:AP1M2:PIK3R2:PIK3R2:IFI30:CD22:CD79A:LILRB4:NCR1:REL:PPP3R1:CD207:ANAPC1:CD28:CTLA4:ICOS:CTSA:CD40:UBE2L3:GRAP2:ITPR1:CD96:CD200:BTLA:CD8…	http://www.gsea-msigdb.org/gsea/msigdb/cards/REACTOME_ADAPTIVE_IMMUNE_SYSTEM
Canonical_Pathways	KEGG_HEMATOPOIETIC_CELL_LINEAGE	85	27	2.29641e-20	1.26245e-17	CD2:CD1C:CD1E:CR2:IL2RA:MS4A1:CD5:CD3E:CD3D:ITGA5:FLT3:ITGAM:ITGB3:ITGB3:FCER2:EPOR:CD22:CD37:IL1R2:IL1B:MME:GP5:CD38:IL7R:CD14:CD36:IL7:IL11RA	http://www.gsea-msigdb.org/gsea/msigdb/cards/KEGG_HEMATOPOIETIC_CELL_LINEAGE
Canonical_Pathways	REACTOME_SIGNALING_BY_INTERLEUKINS	631	69	9.74865e-20	4.28746e-17	IFNLR1:VCAM1:S1PR1:PEA15:FASLG:PPP2R5A:IL15RA:IL2RA:NFKB2:CASP1:TNFRSF1A:STAT6:DUSP6:SOCS2:FLT3:NFKBIA:BATF:RASGRP1:IQGAP1:IL32:SOCS1:BOLA2:MAPK3:BOLA2B:ITGAM:CCL3:ERBB2:STAT5A:STAT3:ITGB3:ITGB3:BCL2:SERPINB2:FCER2:ICAM1:TYK2:SMARCA4:IL12RB1:PIK3R2:PIK3R2:TGFA:IL1R2:IL18RAP:IL1B:STAT1:MMP9:CRKL:MAPK1:IL2RB:CISH:CD80:CD86:PIK3CB:IL12A:IL1RAP:IL7R:IL6ST:MEF2C:SQSTM1:HIST1H3H:CDKN1A:IL20RA:CD36:GFRA…	http://www.gsea-msigdb.org/gsea/msigdb/cards/REACTOME_SIGNALING_BY_INTERLEUKINS
Canonical_Pathways	PID_IL12_2PATHWAY	63	22	7.30711e-18	2.67806e-15	FASLG:IL2RA:NFKB2:CD3E:CD3D:STAT6:SOCS1:CCL3:STAT5A:STAT3:TBX21:TYK2:IL12RB1:RELB:PPP3R1:IL18RAP:IL1B:STAT1:IL2RB:EOMES:IL12A:RIPK2	http://www.gsea-msigdb.org/gsea/msigdb/cards/PID_IL12_2PATHWAY
Canonical_Pathways	REACTOME_NEUTROPHIL_DEGRANULATION	476	56	1.13012e-17	3.55019e-15	CAP1:CD58:CHIT1:GDI2:CTSD:TCN1:GSTP1:MMP8:CLEC4D:CLEC12A:OLR1:ARHGAP9:LTA4H:CKAP4:HVCN1:OLFM4:ATP8B4:IQGAP1:MVP:ALDOA:ITGAL:ITGAM:JUP:RAB5C:ATP6V0A1:VAT1:GRN:KPNB1:MPO:RETN:SLC44A2:RAB3A:CEACAM6:QPCT:CAB39:BPI:SLPI:CTSA:MMP9:MAPK1:TOM1:LTF:CAMP:ACPP:MME:S100P:TMEM173:CD14:CRISP3:VNN1:HEBP2:ABCA13:CD36:LCN2:FCN1:CYBB	http://www.gsea-msigdb.org/gsea/msigdb/cards/REACTOME_NEUTROPHIL_DEGRANULATION
Canonical_Pathways	KEGG_CELL_ADHESION_MOLECULES_CAMS	130	24	1.70424e-12	4.68454e-10	VCAM1:CD58:CD2:CD6:NRXN2:CADM1:ITGB7:SPN:ITGAL:ITGAM:CNTNAP1:PTPRM:CDH2:ICAM1:ICAM3:CD22:CD28:CTLA4:ICOS:CD40:CD80:CD86:CNTNAP2:CD99	http://www.gsea-msigdb.org/gsea/msigdb/cards/KEGG_CELL_ADHESION_MOLECULES_CAMS
Canonical_Pathways	KEGG_CYTOKINE_CYTOKINE_RECEPTOR_INTERACTION	265	34	2.53366e-12	6.19058e-10	TNFRSF4:TNFRSF14:IFNLR1:XCL1:FASLG:TNFSF4:IL15RA:IL2RA:CXCR5:TNFRSF1A:LTBR:FLT3:TNFRSF13B:CCL3:TNFRSF11A:TNFSF14:EPOR:IL12RB1:IL1R2:IL18RAP:EDAR:IL1B:CD40:IL2RB:TNFRSF13C:IL12A:IL1RAP:IL7R:IL6ST:IL20RA:IFNGR1:IL7:IL11RA:EDA	http://www.gsea-msigdb.org/gsea/msigdb/cards/KEGG_CYTOKINE_CYTOKINE_RECEPTOR_INTERACTION
Canonical_Pathways	REACTOME_IMMUNOREGULATORY_INTERACTIONS_BETWEEN_A_LYMPHOID_AND_A_NON_LYMPHOID_CELL	184	28	3.43933e-12	7.56309e-10	VCAM1:CD160:CD1C:SH2D1B:COL17A1:AMICA1:CD3E:CD3D:KLRG1:KLRB1:CLEC2D:KLRF1:CLEC2B:KLRK1:ITGB7:ITGAL:COLEC12:ICAM1:ICAM4:ICAM5:ICAM3:CD22:LILRB4:NCR1:CD40:CD96:CD200:CD99	http://www.gsea-msigdb.org/gsea/msigdb/cards/REACTOME_IMMUNOREGULATORY_INTERACTIONS_BETWEEN_A_LYMPHOID_AND_A_NON_LYMPHOID_CELL
Canonical_Pathways	KEGG_JAK_STAT_SIGNALING_PATHWAY	155	25	1.33147e-11	2.66173e-09	IFNLR1:IL15RA:IL2RA:STAT6:SOCS2:SPRY2:SOCS1:STAT5A:STAT3:TYK2:EPOR:IL12RB1:PIK3R2:PIK3R2:STAT1:IL2RB:CISH:PIK3CB:IL12A:IL7R:IL6ST:IL20RA:IFNGR1:IL7:MYC:IL11RA	http://www.gsea-msigdb.org/gsea/msigdb/cards/KEGG_JAK_STAT_SIGNALING_PATHWAY
Canonical_Pathways	REACTOME_INTERLEUKIN_4_AND_INTERLEUKIN_13_SIGNALING	111	21	2.54749e-11	4.66828e-09	VCAM1:S1PR1:FASLG:STAT6:BATF:SOCS1:ITGAM:STAT3:BCL2:FCER2:ICAM1:TYK2:IL1B:STAT1:MMP9:IL12A:CDKN1A:CD36:CEBPD:MYC:LCN2	http://www.gsea-msigdb.org/gsea/msigdb/cards/REACTOME_INTERLEUKIN_4_AND_INTERLEUKIN_13_SIGNALING
Canonical_Pathways	KEGG_PATHWAYS_IN_CANCER	325	35	1.74564e-10	2.95281e-08	FASLG:LAMC1:NFKB2:GSTP1:BIRC3:ETS1:GLI1:CDK4:FLT3:NFKBIA:TRAF3:AXIN1:MAPK3:ERBB2:JUP:STAT5A:STAT3:FZD2:AXIN2:PRKCA:BCL2:PIK3R2:PIK3R2:FGF21:TGFA:STAT1:MMP9:CRKL:MAPK1:GSK3B:PIK3CB:LEF1:SKP2:CDKN1A:MYC:CDKN2B	http://www.gsea-msigdb.org/gsea/msigdb/cards/KEGG_PATHWAYS_IN_CANCER
Canonical_Pathways	NABA_MATRISOME	1024	70	5.80956e-10	9.12516e-08	MEGF6:COL8A2:OVGP1:ADAM15:SEMA4A:XCL1:FASLG:TNFSF4:LAMC1:PLXDC2:SPOCK2:FGFBP3:COL17A1:HTRA1:CTSD:MMP8:VWA5A:CLEC4A:CLEC4D:CLEC4E:CLEC2D:CLEC2B:CLEC12A:CLEC1B:CLEC12B:NELL2:OGFOD2:GAS6:SEMA4B:IGFALS:CLEC10A:LGALS9B:MMP28:CCL3:PLXDC1:COLEC12:SERPINB2:SERPINB8:TNFSF14:COL5A3:CLC:FGF21:VIT:TGFA:LOXL3:FBLN7:IL1B:ADAM23:TGM2:SLPI:CTSA:MMP9:ADAMTS1:COL6A2:COLQ:CSTA:IL12A:SPON2:S100P:IGFBP7:TGFBI:ADAM19:…	http://www.gsea-msigdb.org/gsea/msigdb/cards/NABA_MATRISOME
Canonical_Pathways	KEGG_T_CELL_RECEPTOR_SIGNALING_PATHWAY	108	19	8.20171e-10	1.20237e-07	BCL10:CD3E:CD3D:CDK4:NFKBIA:RASGRP1:MAPK3:MALT1:PIK3R2:PIK3R2:PPP3R1:CD28:CTLA4:ICOS:MAPK1:GRAP2:GSK3B:PIK3CB:NFKBIE:CARD11	http://www.gsea-msigdb.org/gsea/msigdb/cards/KEGG_T_CELL_RECEPTOR_SIGNALING_PATHWAY
Canonical_Pathways	KEGG_B_CELL_RECEPTOR_SIGNALING_PATHWAY	75	16	9.21841e-10	1.26696e-07	BCL10:CR2:NFKBIA:MAPK3:CD79B:MALT1:PIK3R2:PIK3R2:CD22:CD79A:PPP3R1:MAPK1:GSK3B:PIK3CB:DAPP1:NFKBIE:CARD11	http://www.gsea-msigdb.org/gsea/msigdb/cards/KEGG_B_CELL_RECEPTOR_SIGNALING_PATHWAY
Canonical_Pathways	REACTOME_DISEASE	1072	71	1.66882e-09	2.15867e-07	MIB2:HES5:PRDX1:RPL5:LMNA:FASLG:PPP2R5A:TNKS2:NFKB2:OS9:CDK4:CYP27B1:VPS37B:GTF2H3:KPNA3:NFKBIA:SLC24A4:TRAF3:AMN:IQGAP1:AXIN1:MAPK3:ERBB2:STAT5A:STAT3:NAGLU:ITGB3:ITGB3:KPNB1:CD320:FDX1L:AP1M2:MVB12A:PIK3R2:PIK3R2:RPL13A:CYP1B1:XPO1:TGFA:BCL2L11:STAT1:CD28:ICOS:CYP27A1:HDAC4:CTSA:CYP24A1:ADAMTS1:MAPK1:LTF:CD80:GSK3B:CD86:PIK3CB:SPON2:RBPJ:TLR6:PAPSS1:CYP2U1:RPL37:CD14:CDKN1A:DLL1:LFNG:CD36:ABCB4…	http://www.gsea-msigdb.org/gsea/msigdb/cards/REACTOME_DISEASE
Canonical_Pathways	REACTOME_METABOLISM_OF_LIPIDS	738	55	2.15415e-09	2.63165e-07	FAM213B:PPAP2B:RGL1:G0S2:AKR1C3:SCD:GDPD5:DGAT2:FAR2:VDR:PIP4K2C:B4GALNT1:CYP27B1:LTA4H:PITPNM2:ALOX5AP:GALC:GDE1:CDIPT:GDPD3:DPEP2:HSD17B1:KPNB1:OSBPL7:GDPD1:FDX1L:SLC44A2:CARM1:PIK3R2:PIK3R2:MBOAT2:CYP1B1:CYP27A1:CTSA:CYP24A1:SLC25A1:MED15:ABHD5:PIK3CB:PPM1L:SPTSSB:MED28:AGPAT9:CYP2U1:HADH:ECI2:ELOVL4:ME1:SYNJ2:CD36:ABCB4:PON2:AGK:INSIG1:EPHX2:ABCA1	http://www.gsea-msigdb.org/gsea/msigdb/cards/REACTOME_METABOLISM_OF_LIPIDS
Canonical_Pathways	PID_IL12_STAT4_PATHWAY	33	11	2.35356e-09	2.72393e-07	IL2RA:PRF1:CD3E:CD3D:STAT3:TBX21:PPP3R1:IL18RAP:CD28:CD80:CD86	http://www.gsea-msigdb.org/gsea/msigdb/cards/PID_IL12_STAT4_PATHWAY
Canonical_Pathways	BIOCARTA_IL2RB_PATHWAY	37	11	9.28654e-09	1.02106e-06	FASLG:IL2RA:SOCS1:MAPK3:STAT5A:RPS6KB1:BCL2:CRKL:MAPK1:IL2RB:MYC	http://www.gsea-msigdb.org/gsea/msigdb/cards/BIOCARTA_IL2RB_PATHWAY
Canonical_Pathways	REACTOME_EXTRACELLULAR_MATRIX_ORGANIZATION	299	30	1.77956e-08	1.86345e-06	COL8A2:VCAM1:ADAM15:LAMC1:COLGALT2:COL17A1:HTRA1:CTSD:MMP8:TRAPPC4:ITGB7:ITGA5:ITGAL:ITGAM:ITGB3:ITGB3:PRKCA:COL5A3:ICAM1:ICAM4:ICAM5:ICAM3:COLGALT1:CEACAM6:LOXL3:MMP9:ADAMTS1:COL6A2:ADAM19:COL19A1:CTSL	http://www.gsea-msigdb.org/gsea/msigdb/cards/REACTOME_EXTRACELLULAR_MATRIX_ORGANIZATION
Canonical_Pathways	PID_KIT_PATHWAY	52	12	4.57417e-08	4.51909e-06	SOCS1:MAPK3:STAT5A:STAT3:RPS6KB1:BCL2:EPOR:STAT1:CRKL:GRAP2:GSK3B:STAP1	http://www.gsea-msigdb.org/gsea/msigdb/cards/PID_KIT_PATHWAY
Canonical_Pathways	PID_IL27_PATHWAY	26	9	4.72665e-08	4.51909e-06	STAT5A:STAT3:TBX21:TYK2:IL12RB1:IL1B:STAT1:IL12A:IL6ST	http://www.gsea-msigdb.org/gsea/msigdb/cards/PID_IL27_PATHWAY
Canonical_Pathways	REACTOME_INTERLEUKIN_7_SIGNALING	34	10	4.96072e-08	4.54526e-06	SOCS2:SOCS1:STAT5A:STAT3:SMARCA4:PIK3R2:PIK3R2:CISH:IL7R:HIST1H3H:IL7	http://www.gsea-msigdb.org/gsea/msigdb/cards/REACTOME_INTERLEUKIN_7_SIGNALING
Canonical_Pathways	REACTOME_DISEASES_OF_SIGNAL_TRANSDUCTION	386	34	5.27279e-08	4.63795e-06	MIB2:HES5:LMNA:PPP2R5A:TNKS2:OS9:IQGAP1:AXIN1:MAPK3:ERBB2:STAT5A:STAT3:ITGB3:ITGB3:PIK3R2:PIK3R2:TGFA:BCL2L11:STAT1:CD28:ICOS:HDAC4:MAPK1:CD80:GSK3B:CD86:PIK3CB:RBPJ:PAPSS1:CDKN1A:DLL1:TRIM24:AGK:NRG1:NRG1-IT2:HEY1:MYC	http://www.gsea-msigdb.org/gsea/msigdb/cards/REACTOME_DISEASES_OF_SIGNAL_TRANSDUCTION
Canonical_Pathways	PID_CD8_TCR_PATHWAY	53	12	5.74761e-08	4.86115e-06	BCL10:PRF1:CD3E:CD3D:RASGRP1:PRKCA:MALT1:CD28:GRAP2:CD80:CD86:CARD11	http://www.gsea-msigdb.org/gsea/msigdb/cards/PID_CD8_TCR_PATHWAY
Canonical_Pathways	NABA_MATRISOME_ASSOCIATED	750	52	6.23813e-08	5.08061e-06	MEGF6:OVGP1:ADAM15:SEMA4A:XCL1:FASLG:TNFSF4:PLXDC2:FGFBP3:HTRA1:CTSD:MMP8:CLEC4A:CLEC4D:CLEC4E:CLEC2D:CLEC2B:CLEC12A:CLEC1B:CLEC12B:OGFOD2:SEMA4B:CLEC10A:LGALS9B:MMP28:CCL3:PLXDC1:COLEC12:SERPINB2:SERPINB8:TNFSF14:CLC:FGF21:TGFA:LOXL3:IL1B:ADAM23:TGM2:SLPI:CTSA:MMP9:ADAMTS1:CSTA:IL12A:S100P:ADAM19:NRG1:NRG1-IT2:IL7:PCSK5:CTSL:FCN1:EDA	http://www.gsea-msigdb.org/gsea/msigdb/cards/NABA_MATRISOME_ASSOCIATED
Canonical_Pathways	KEGG_PRIMARY_IMMUNODEFICIENCY	35	10	6.75321e-08	5.30368e-06	CD3E:CD3D:UNG:CIITA:TNFRSF13B:CD79A:ICOS:CD40:TNFRSF13C:IL7R	http://www.gsea-msigdb.org/gsea/msigdb/cards/KEGG_PRIMARY_IMMUNODEFICIENCY
Canonical_Pathways	REACTOME_TNFR2_NON_CANONICAL_NF_KB_PATHWAY	100	16	7.05882e-08	5.35253e-06	TNFRSF4:TNFRSF14:TNFSF4:NFKB2:BIRC3:TNFRSF1A:LTBR:TRAF3:TNFRSF13B:TNFRSF11A:TNFSF14:RELB:EDAR:CD40:TNFRSF13C:EDA	http://www.gsea-msigdb.org/gsea/msigdb/cards/REACTOME_TNFR2_NON_CANONICAL_NF_KB_PATHWAY
Canonical_Pathways	PID_IL2_1PATHWAY	55	12	8.93095e-08	6.54638e-06	IL2RA:SOCS2:SOCS1:MAPK3:STAT5A:STAT3:BCL2:STAT1:MAPK1:IL2RB:CISH:MYC	http://www.gsea-msigdb.org/gsea/msigdb/cards/PID_IL2_1PATHWAY
Canonical_Pathways	KEGG_TOLL_LIKE_RECEPTOR_SIGNALING_PATHWAY	102	16	9.3915e-08	6.66191e-06	NFKBIA:TRAF3:MAPK3:CCL3:PIK3R2:PIK3R2:IRF3:IL1B:STAT1:CD40:MAPK1:CD80:CD86:PIK3CB:IL12A:TLR6:CD14	http://www.gsea-msigdb.org/gsea/msigdb/cards/KEGG_TOLL_LIKE_RECEPTOR_SIGNALING_PATHWAY
Canonical_Pathways	REACTOME_INTERLEUKIN_10_SIGNALING	46	11	1.12412e-07	7.7248e-06	TNFRSF1A:CCL3:STAT3:FCER2:ICAM1:TYK2:IL1R2:IL1B:CD80:CD86:IL12A	http://www.gsea-msigdb.org/gsea/msigdb/cards/REACTOME_INTERLEUKIN_10_SIGNALING
Canonical_Pathways	PID_IL23_PATHWAY	37	10	1.2116e-07	8.07368e-06	CD3E:NFKBIA:STAT5A:STAT3:MPO:TYK2:IL12RB1:IL18RAP:IL1B:STAT1	http://www.gsea-msigdb.org/gsea/msigdb/cards/PID_IL23_PATHWAY
Canonical_Pathways	REACTOME_HEMOSTASIS	673	47	2.17311e-07	1.40549e-05	CAP1:CD58:CD2:TAGLN2:F5:KIF21B:PPP2R5A:KIF11:HBG1:AMICA1:CLEC1B:OLR1:ITGA5:KIF5A:GAS6:SLC7A8:RASGRP1:SPN:ALDOA:MAPK3:ITGAL:ITGAM:ITGB3:ITGB3:PRKCA:KIF19:SERPINB2:SERPINB8:PIK3R2:PIK3R2:CEACAM6:PLEK:MERTK:DOCK10:DGKD:SIRPG:PDE9A:PPIL2:MAPK1:VPREB3:ITPR1:PIK3CB:GP5:CD74:HIST1H3H:PHACTR2:CD36:FAM49B:CD99	http://www.gsea-msigdb.org/gsea/msigdb/cards/REACTOME_HEMOSTASIS
Canonical_Pathways	PID_NFKAPPAB_CANONICAL_PATHWAY	23	8	2.57554e-07	1.61817e-05	BCL10:TNFRSF1A:NFKBIA:PRKCA:MALT1:XPO1:TNFAIP3:RIPK2	http://www.gsea-msigdb.org/gsea/msigdb/cards/PID_NFKAPPAB_CANONICAL_PATHWAY
Canonical_Pathways	PID_CD40_PATHWAY	31	9	2.65457e-07	1.6215e-05	C4BPA:BIRC3:NFKBIA:TRAF3:STAT5A:CD40:TDP2:TNFAIP3:MYC	http://www.gsea-msigdb.org/gsea/msigdb/cards/PID_CD40_PATHWAY
Canonical_Pathways	REACTOME_GROWTH_HORMONE_RECEPTOR_SIGNALING	24	8	3.75876e-07	2.2238e-05	SOCS2:SOCS1:MAPK3:STAT5A:STAT3:STAT1:MAPK1:CISH	http://www.gsea-msigdb.org/gsea/msigdb/cards/REACTOME_GROWTH_HORMONE_RECEPTOR_SIGNALING
Canonical_Pathways	REACTOME_TNF_RECEPTOR_SUPERFAMILY_TNFSF_MEMBERS_MEDIATING_NON_CANONICAL_NF_KB_PATHWAY	17	7	3.84286e-07	2.2238e-05	BIRC3:LTBR:TRAF3:TNFRSF11A:TNFSF14:CD40:TNFRSF13C	http://www.gsea-msigdb.org/gsea/msigdb/cards/REACTOME_TNF_RECEPTOR_SUPERFAMILY_TNFSF_MEMBERS_MEDIATING_NON_CANONICAL_NF_KB_PATHWAY
Canonical_Pathways	KEGG_ERBB_SIGNALING_PATHWAY	87	14	4.27839e-07	2.38066e-05	MAPK3:ERBB2:STAT5A:RPS6KB1:PRKCA:PIK3R2:PIK3R2:TGFA:CRKL:MAPK1:GSK3B:PIK3CB:CDKN1A:NRG1:NRG1-IT2:MYC	http://www.gsea-msigdb.org/gsea/msigdb/cards/KEGG_ERBB_SIGNALING_PATHWAY
Canonical_Pathways	PID_MYC_REPRESS_PATHWAY	63	12	4.33043e-07	2.38066e-05	GFI1:NDRG2:ZFP36L1:ERBB2:BRCA1:BCL2:ID2:CDKN1A:CEBPD:MYC:NDRG1:CDKN2B	http://www.gsea-msigdb.org/gsea/msigdb/cards/PID_MYC_REPRESS_PATHWAY
Canonical_Pathways	PID_PDGFRB_PATHWAY	129	17	4.99269e-07	2.67779e-05	S1PR1:LRP1:IQGAP1:MAPK3:STAT5A:STAT3:ITGB3:ITGB3:PRKCA:PIK3R2:PIK3R2:JUND:STAT1:MAPK1:YWHAH:PIK3CB:PPP2R2B:BLK:MYC	http://www.gsea-msigdb.org/gsea/msigdb/cards/PID_PDGFRB_PATHWAY
Canonical_Pathways	REACTOME_SIGNALING_BY_RECEPTOR_TYROSINE_KINASES	468	36	6.07996e-07	3.15878e-05	ATP6V0B:LAMC1:FGFBP3:STAT6:DUSP6:PXN:FLT3:SPRY2:SOCS1:MAPK3:ATP6V0D1:ERBB2:JUP:STAT5A:STAT3:ATP6V0A1:ITGB3:ITGB3:PRKCA:COL5A3:PIK3R2:PIK3R2:SPINT2:TGFA:STAT1:MMP9:COL6A2:CRKL:MAPK1:GRAP2:ITPR1:PIK3CB:MEF2C:ATP6V0E1:PTPRK:NRG1:NRG1-IT2:PCSK5:CYBB	http://www.gsea-msigdb.org/gsea/msigdb/cards/REACTOME_SIGNALING_BY_RECEPTOR_TYROSINE_KINASES
Canonical_Pathways	PID_CD8_TCR_DOWNSTREAM_PATHWAY	65	12	6.17678e-07	3.15878e-05	TNFRSF4:FASLG:IL2RA:PRF1:CD3E:CD3D:MAPK3:PRKCA:PPP3R1:MAPK1:IL2RB:EOMES	http://www.gsea-msigdb.org/gsea/msigdb/cards/PID_CD8_TCR_DOWNSTREAM_PATHWAY
Canonical_Pathways	BIOCARTA_THELPER_PATHWAY	12	6	6.65937e-07	3.25421e-05	CD2:CD3E:CD3D:ITGAL:ICAM1:CD28	http://www.gsea-msigdb.org/gsea/msigdb/cards/BIOCARTA_THELPER_PATHWAY
Canonical_Pathways	BIOCARTA_TCYTOTOXIC_PATHWAY	12	6	6.65937e-07	3.25421e-05	CD2:CD3E:CD3D:ITGAL:ICAM1:CD28	http://www.gsea-msigdb.org/gsea/msigdb/cards/BIOCARTA_TCYTOTOXIC_PATHWAY
Canonical_Pathways	REACTOME_POST_TRANSLATIONAL_PROTEIN_MODIFICATION	1427	78	8.46916e-07	4.04863e-05	BCL10:DPH5:HIST2H2BE:F5:NPL:LAMC1:UCHL5:CDC73:ASB13:STAMBPL1:TNKS2:IDE:NFKB2:TMEM132A:PRSS23:BIRC3:ARCN1:TRAPPC4:USP2:VDR:MBD6:DCTN2:OS9:SOCS2:CKAP4:TRIM13:GAS6:NFKBIA:TTLL5:TRAF3:PIGB:USP3:BLM:AXIN1:INO80E:ASGR2:RAB5C:BECN1:BRCA1:NSF:COPZ2:AXIN2:CDH2:B4GALT6:KEAP1:ANO8:RAB3A:SAE1:NUCB1:PEX13:USP34:TGFA:TTL:PGAP1:SP100:HDAC4:CTSA:ADAMTS1:UBE2L3:CISH:B4GALT4:GOLGB1:SPON2:KLHL5:IGFBP7:SKP2:MAN2A1:M…	http://www.gsea-msigdb.org/gsea/msigdb/cards/REACTOME_POST_TRANSLATIONAL_PROTEIN_MODIFICATION
Canonical_Pathways	REACTOME_DEVELOPMENTAL_BIOLOGY	1100	64	1.09414e-06	5.05066e-05	KAZN:CAP1:GFI1:RPL5:HIST2H2BE:SEMA4A:LAMC1:CACNA1S:HHEX:ABLIM1:KIAA1598:DPYSL4:NELL2:KRT86:KRT72:HOXC4:HOXC4:ITGA5:AGAP2:CDK4:TSC22D1:MAPK3:ERBB2:JUP:STAT3:CNTNAP1:ITGB3:ITGB3:HOXB2:HOXB3:PRKCA:CDH2:DSC2:COL5A3:CARM1:PIK3R2:PIK3R2:RPL13A:MYH14:ADAM23:EPHA4:PRNP:MMP9:COL6A2:MED15:MAPK1:CACNA1I:EOMES:GSK3B:CSTA:EPHB1:PIK3CB:MED28:RBPJ:LEF1:RPL37:MEF2C:RGMB:EBF1:HIST1H3H:CDKN1A:EZR:CD36:GFRA2:DPYSL2…	http://www.gsea-msigdb.org/gsea/msigdb/cards/REACTOME_DEVELOPMENTAL_BIOLOGY
Canonical_Pathways	KEGG_INTESTINAL_IMMUNE_NETWORK_FOR_IGA_PRODUCTION	46	10	1.10246e-06	5.05066e-05	IL15RA:LTBR:ITGB7:TNFRSF13B:CD28:ICOS:CD40:TNFRSF13C:CD80:CD86	http://www.gsea-msigdb.org/gsea/msigdb/cards/KEGG_INTESTINAL_IMMUNE_NETWORK_FOR_IGA_PRODUCTION
Canonical_Pathways	KEGG_ACUTE_MYELOID_LEUKEMIA	57	11	1.14068e-06	5.11911e-05	FLT3:MAPK3:JUP:STAT5A:STAT3:RPS6KB1:PIK3R2:PIK3R2:MAPK1:PIK3CB:LEF1:MYC	http://www.gsea-msigdb.org/gsea/msigdb/cards/KEGG_ACUTE_MYELOID_LEUKEMIA
Canonical_Pathways	BIOCARTA_CTL_PATHWAY	13	6	1.20435e-06	5.20518e-05	FASLG:PRF1:CD3E:CD3D:ITGAL:ICAM1	http://www.gsea-msigdb.org/gsea/msigdb/cards/BIOCARTA_CTL_PATHWAY
Canonical_Pathways	REACTOME_COSTIMULATION_BY_THE_CD28_FAMILY	69	12	1.2072e-06	5.20518e-05	TNFRSF14:PPP2R5A:CD3E:CD3D:PIK3R2:PIK3R2:CD28:CTLA4:ICOS:GRAP2:BTLA:CD80:CD86	http://www.gsea-msigdb.org/gsea/msigdb/cards/REACTOME_COSTIMULATION_BY_THE_CD28_FAMILY
Canonical_Pathways	BIOCARTA_CTLA4_PATHWAY	20	7	1.41244e-06	5.9062e-05	CD3E:CD3D:CD28:CTLA4:ICOS:CD80:CD86	http://www.gsea-msigdb.org/gsea/msigdb/cards/BIOCARTA_CTLA4_PATHWAY
Canonical_Pathways	REACTOME_TNFS_BIND_THEIR_PHYSIOLOGICAL_RECEPTORS	28	8	1.42351e-06	5.9062e-05	TNFRSF4:TNFRSF14:TNFSF4:TNFRSF1A:TNFRSF13B:TNFSF14:EDAR:EDA	http://www.gsea-msigdb.org/gsea/msigdb/cards/REACTOME_TNFS_BIND_THEIR_PHYSIOLOGICAL_RECEPTORS
Canonical_Pathways	REACTOME_INTEGRIN_CELL_SURFACE_INTERACTIONS	84	13	1.73835e-06	6.95024e-05	COL8A2:VCAM1:ITGB7:ITGA5:ITGAL:ITGAM:ITGB3:ITGB3:COL5A3:ICAM1:ICAM4:ICAM5:ICAM3:COL6A2	http://www.gsea-msigdb.org/gsea/msigdb/cards/REACTOME_INTEGRIN_CELL_SURFACE_INTERACTIONS
Canonical_Pathways	PID_CMYB_PATHWAY	84	13	1.73835e-06	6.95024e-05	BIRC3:ETS1:IQGAP1:MAF:ADORA2B:MPO:BCL2:TOM1:LEF1:CDKN1A:HIPK2:CEBPD:MYC	http://www.gsea-msigdb.org/gsea/msigdb/cards/PID_CMYB_PATHWAY
Canonical_Pathways	PID_INTEGRIN2_PATHWAY	29	8	1.91269e-06	7.51072e-05	VCAM1:ITGAL:ITGAM:ICAM1:ICAM4:ICAM3:SPON2:TGFBI	http://www.gsea-msigdb.org/gsea/msigdb/cards/PID_INTEGRIN2_PATHWAY
Canonical_Pathways	REACTOME_TOLL_LIKE_RECEPTOR_4_TLR4_CASCADE	127	16	1.97143e-06	7.60559e-05	NFKB2:BIRC3:DUSP6:NFKBIA:TRAF3:SOCS1:MAPK3:ITGAM:IRF3:BPI:MAPK1:TLR6:MEF2C:CD14:CD36:RIPK2	http://www.gsea-msigdb.org/gsea/msigdb/cards/REACTOME_TOLL_LIKE_RECEPTOR_4_TLR4_CASCADE
Canonical_Pathways	BIOCARTA_TH1TH2_PATHWAY	21	7	2.0622e-06	7.81857e-05	IL2RA:IL12RB1:CD28:CD40:CD86:IL12A:IFNGR1	http://www.gsea-msigdb.org/gsea/msigdb/cards/BIOCARTA_TH1TH2_PATHWAY
Canonical_Pathways	REACTOME_CELL_SURFACE_INTERACTIONS_AT_THE_VASCULAR_WALL	193	20	2.49271e-06	9.29061e-05	CD58:CD2:AMICA1:OLR1:ITGA5:GAS6:SLC7A8:SPN:ITGAL:ITGAM:ITGB3:ITGB3:PIK3R2:PIK3R2:CEACAM6:MERTK:SIRPG:PPIL2:VPREB3:PIK3CB:CD74:CD99	http://www.gsea-msigdb.org/gsea/msigdb/cards/REACTOME_CELL_SURFACE_INTERACTIONS_AT_THE_VASCULAR_WALL
Canonical_Pathways	PID_IL2_STAT5_PATHWAY	30	8	2.53778e-06	9.30097e-05	FASLG:IL2RA:PRF1:STAT5A:BCL2:IL2RB:MYC:FOXP3	http://www.gsea-msigdb.org/gsea/msigdb/cards/PID_IL2_STAT5_PATHWAY
Canonical_Pathways	KEGG_NOD_LIKE_RECEPTOR_SIGNALING_PATHWAY	62	11	2.73036e-06	9.84273e-05	BIRC3:CASP5:CASP1:NFKBIA:MAPK3:NLRP1:IL1B:MAPK1:CARD6:TNFAIP3:RIPK2	http://www.gsea-msigdb.org/gsea/msigdb/cards/KEGG_NOD_LIKE_RECEPTOR_SIGNALING_PATHWAY
Canonical_Pathways	PID_IFNG_PATHWAY	40	9	2.80613e-06	9.95273e-05	CASP1:SOCS1:MAPK3:STAT3:IL1B:STAT1:CRKL:MAPK1:IFNGR1	http://www.gsea-msigdb.org/gsea/msigdb/cards/PID_IFNG_PATHWAY
Canonical_Pathways	PID_BCR_5PATHWAY	63	11	3.21633e-06	0.000112265	BCL10:ETS1:NFKBIA:MAPK3:CD79B:MALT1:CD22:CD79A:MAPK1:DAPP1:CARD11	http://www.gsea-msigdb.org/gsea/msigdb/cards/PID_BCR_5PATHWAY
Canonical_Pathways	KEGG_MAPK_SIGNALING_PATHWAY	267	24	3.27937e-06	0.000112677	FASLG:CACNA1S:NFKB2:TNFRSF1A:DUSP6:RASGRP1:TAOK2:MAPK3:MAPT:PRKCA:JUND:RELB:FGF21:PPP3R1:IL1R2:IL1B:CRKL:MAPK1:CACNA1I:CACNA2D3:MEF2C:CD14:MAP3K4:MYC	http://www.gsea-msigdb.org/gsea/msigdb/cards/KEGG_MAPK_SIGNALING_PATHWAY
Canonical_Pathways	REACTOME_NUCLEOTIDE_LIKE_PURINERGIC_RECEPTORS	15	6	3.33127e-06	0.000112699	P2RY2:LPAR6:ADORA2B:P2RY11:P2RY14:P2RY10	http://www.gsea-msigdb.org/gsea/msigdb/cards/REACTOME_NUCLEOTIDE_LIKE_PURINERGIC_RECEPTORS
Canonical_Pathways	KEGG_ENDOMETRIAL_CANCER	52	10	3.61898e-06	0.000120578	AXIN1:MAPK3:ERBB2:AXIN2:PIK3R2:PIK3R2:MAPK1:GSK3B:PIK3CB:LEF1:MYC	http://www.gsea-msigdb.org/gsea/msigdb/cards/KEGG_ENDOMETRIAL_CANCER
Canonical_Pathways	PID_NFAT_3PATHWAY	53	10	4.33797e-06	0.000142376	MAPK3:KPNB1:PRKCA:BCL2:XPO1:PPP3R1:CABIN1:KB-318B8.7:YWHAH:GSK3B:RCAN2	http://www.gsea-msigdb.org/gsea/msigdb/cards/PID_NFAT_3PATHWAY
Canonical_Pathways	PID_TCR_PATHWAY	65	11	4.41977e-06	0.000142928	BCL10:CD3E:CD3D:RASGRP1:PRKCA:MALT1:CD28:GRAP2:CD80:CD86:CARD11	http://www.gsea-msigdb.org/gsea/msigdb/cards/PID_TCR_PATHWAY
Canonical_Pathways	REACTOME_TOLL_LIKE_RECEPTOR_CASCADES	153	17	5.44669e-06	0.000173584	NFKB2:BIRC3:DUSP6:NFKBIA:TRAF3:SOCS1:MAPK3:ITGAM:IRF3:BPI:MAPK1:TLR6:MEF2C:CD14:CD36:RIPK2:CTSL	http://www.gsea-msigdb.org/gsea/msigdb/cards/REACTOME_TOLL_LIKE_RECEPTOR_CASCADES
Canonical_Pathways	NABA_ECM_AFFILIATED	170	18	5.77581e-06	0.000181443	OVGP1:SEMA4A:PLXDC2:CLEC4A:CLEC4D:CLEC4E:CLEC2D:CLEC2B:CLEC12A:CLEC1B:CLEC12B:SEMA4B:CLEC10A:LGALS9B:PLXDC1:COLEC12:CLC:FCN1	http://www.gsea-msigdb.org/gsea/msigdb/cards/NABA_ECM_AFFILIATED
Canonical_Pathways	REACTOME_NEGATIVE_REGULATION_OF_THE_PI3K_AKT_NETWORK	110	14	7.54312e-06	0.000233624	PPP2R5A:PIP4K2C:MAPK3:ERBB2:PIK3R2:PIK3R2:TGFA:CD28:ICOS:MAPK1:CD80:CD86:PIK3CB:IL1RAP:NRG1:NRG1-IT2	http://www.gsea-msigdb.org/gsea/msigdb/cards/REACTOME_NEGATIVE_REGULATION_OF_THE_PI3K_AKT_NETWORK
Canonical_Pathways	PID_NFAT_TFPATHWAY	45	9	7.92044e-06	0.000241903	FASLG:BATF3:IL2RA:CDK4:MAF:TBX21:CTLA4:PTPRK:FOXP3	http://www.gsea-msigdb.org/gsea/msigdb/cards/PID_NFAT_TFPATHWAY
Canonical_Pathways	KEGG_SMALL_CELL_LUNG_CANCER	84	12	1.01315e-05	0.000305194	LAMC1:BIRC3:CDK4:NFKBIA:TRAF3:BCL2:PIK3R2:PIK3R2:FHIT:PIK3CB:SKP2:MYC:CDKN2B	http://www.gsea-msigdb.org/gsea/msigdb/cards/KEGG_SMALL_CELL_LUNG_CANCER
Canonical_Pathways	PID_ANTHRAX_PATHWAY	18	6	1.14125e-05	0.000337913	VCAM1:CASP1:MAPK3:NLRP1:IL1B:MAPK1	http://www.gsea-msigdb.org/gsea/msigdb/cards/PID_ANTHRAX_PATHWAY
Canonical_Pathways	PID_LKB1_PATHWAY	47	9	1.1525e-05	0.000337913	CTSD:MAPT:CDC37:BRSK1:CAB39:YWHAH:GSK3B:EZR:MYC	http://www.gsea-msigdb.org/gsea/msigdb/cards/PID_LKB1_PATHWAY
Canonical_Pathways	REACTOME_SIGNALING_BY_RHO_GTPASES	449	32	1.20998e-05	0.000350098	SYDE2:HIST2H2BE:KIF14:PPP1R12B:PPP2R5A:NET1:GDI2:ARHGAP9:KIF5A:KNTC1:IQGAP1:MAPK3:ARHGAP27:PRKCA:TRIP10:PIK3R2:PIK3R2:LIN7B:MYH14:XPO1:RTKN:CHN1:PREX1:MAPK1:YWHAH:ARHGAP31:ARAP2:FAM13A:HIST1H3H:FGD2:TAGAP:CHN2:CYBB	http://www.gsea-msigdb.org/gsea/msigdb/cards/REACTOME_SIGNALING_BY_RHO_GTPASES
Canonical_Pathways	REACTOME_INTERLEUKIN_35_SIGNALLING	12	5	1.82114e-05	0.000505443	STAT3:TYK2:STAT1:IL12A:IL6ST	http://www.gsea-msigdb.org/gsea/msigdb/cards/REACTOME_INTERLEUKIN_35_SIGNALLING
Canonical_Pathways	BIOCARTA_BLYMPHOCYTE_PATHWAY	12	5	1.82114e-05	0.000505443	CR2:ITGAL:ICAM1:CD40:CD80	http://www.gsea-msigdb.org/gsea/msigdb/cards/BIOCARTA_BLYMPHOCYTE_PATHWAY
Canonical_Pathways	REACTOME_P2Y_RECEPTORS	12	5	1.82114e-05	0.000505443	P2RY2:LPAR6:P2RY11:P2RY14:P2RY10	http://www.gsea-msigdb.org/gsea/msigdb/cards/REACTOME_P2Y_RECEPTORS
Canonical_Pathways	KEGG_PROSTATE_CANCER	89	12	1.84874e-05	0.000505443	GSTP1:NFKBIA:MAPK3:ERBB2:BCL2:PIK3R2:PIK3R2:TGFA:MAPK1:GSK3B:PIK3CB:LEF1:CDKN1A	http://www.gsea-msigdb.org/gsea/msigdb/cards/KEGG_PROSTATE_CANCER
Canonical_Pathways	KEGG_COLORECTAL_CANCER	62	10	1.86179e-05	0.000505443	AXIN1:MAPK3:AXIN2:BCL2:PIK3R2:PIK3R2:MAPK1:GSK3B:PIK3CB:LEF1:MYC	http://www.gsea-msigdb.org/gsea/msigdb/cards/KEGG_COLORECTAL_CANCER
Canonical_Pathways	REACTOME_DEUBIQUITINATION	297	24	1.97172e-05	0.000528758	HIST2H2BE:UCHL5:STAMBPL1:TNKS2:IDE:BIRC3:USP2:MBD6:NFKBIA:TRAF3:USP3:AXIN1:INO80E:BECN1:BRCA1:AXIN2:KEAP1:USP34:SKP2:RNF146:TNFAIP3:POLB:RIPK2:MYC	http://www.gsea-msigdb.org/gsea/msigdb/cards/REACTOME_DEUBIQUITINATION
Canonical_Pathways	REACTOME_DOWNSTREAM_SIGNAL_TRANSDUCTION	29	7	2.23107e-05	0.000587065	STAT6:STAT5A:STAT3:PIK3R2:PIK3R2:STAT1:CRKL:PIK3CB	http://www.gsea-msigdb.org/gsea/msigdb/cards/REACTOME_DOWNSTREAM_SIGNAL_TRANSDUCTION
Canonical_Pathways	KEGG_LYSOSOME	121	14	2.27338e-05	0.000587065	ATP6V0B:LIPA:CTSD:ABCB9:GALC:GGA2:ATP6V0D1:ATP6V0A1:NAGLU:AP1M2:CTSA:AP3M2:CTSL:IDS:IDS	http://www.gsea-msigdb.org/gsea/msigdb/cards/KEGG_LYSOSOME
Canonical_Pathways	REACTOME_INTRINSIC_PATHWAY_FOR_APOPTOSIS	51	9	2.30435e-05	0.000587065	DIABLO:MAPK3:STAT3:BCL2:BBC3:PPP3R1:BCL2L11:MAPK1:YWHAH	http://www.gsea-msigdb.org/gsea/msigdb/cards/REACTOME_INTRINSIC_PATHWAY_FOR_APOPTOSIS
Canonical_Pathways	REACTOME_GENERIC_TRANSCRIPTION_PATHWAY	1211	64	2.3204e-05	0.000587065	PRDX1:ZNF697:HIST2H2BE:FASLG:IL2RA:CASP1:USP2:VDR:ITGA5:PIP4K2C:CDK4:SETD8:GTF2H3:ZNF839:ZNF774:BLM:AXIN1:RMI2:TMEM219:MAPK3:ZNF771:ITGAL:ZNF688:ZNF689:ZNF668:ZNF668:MAF:COX4I1:ERBB2:BRCA1:RETN:CARM1:SMARCA4:BBC3:TEAD2:TGFA:BCL2L11:STAT1:CTLA4:HDAC4:MED15:MAPK1:YWHAH:GSK3B:RBPJ:LEF1:SKP2:MEF2C:HIST1H3H:CDKN1A:PRDM1:DLL1:IGFBP3:LAMTOR4:HIPK2:BLK:HEY1:NBN:FBXO32:MYC:NDRG1:CDKN2B:CTSL:SURF1:FOXP3	http://www.gsea-msigdb.org/gsea/msigdb/cards/REACTOME_GENERIC_TRANSCRIPTION_PATHWAY
Canonical_Pathways	REACTOME_INTERFERON_GAMMA_SIGNALING	91	12	2.32263e-05	0.000587065	GBP1:GBP2:VCAM1:OASL:CIITA:SOCS1:ICAM1:IFI30:IRF3:STAT1:SP100:IFNGR1	http://www.gsea-msigdb.org/gsea/msigdb/cards/REACTOME_INTERFERON_GAMMA_SIGNALING
Canonical_Pathways	REACTOME_RHO_GTPASE_CYCLE	139	15	2.70842e-05	0.000676797	SYDE2:NET1:GDI2:ARHGAP9:ARHGAP27:TRIP10:PIK3R2:PIK3R2:CHN1:PREX1:ARHGAP31:ARAP2:FAM13A:FGD2:TAGAP:CHN2	http://www.gsea-msigdb.org/gsea/msigdb/cards/REACTOME_RHO_GTPASE_CYCLE
Canonical_Pathways	REACTOME_GLYCEROPHOSPHOLIPID_CATABOLISM	7	4	2.91486e-05	0.000720199	GDPD5:GDE1:GDPD3:GDPD1	http://www.gsea-msigdb.org/gsea/msigdb/cards/REACTOME_GLYCEROPHOSPHOLIPID_CATABOLISM
Canonical_Pathways	KEGG_NON_SMALL_CELL_LUNG_CANCER	54	9	3.70847e-05	0.000906103	CDK4:MAPK3:ERBB2:PRKCA:PIK3R2:PIK3R2:TGFA:MAPK1:FHIT:PIK3CB	http://www.gsea-msigdb.org/gsea/msigdb/cards/KEGG_NON_SMALL_CELL_LUNG_CANCER
Canonical_Pathways	REACTOME_SIGNALING_BY_SCF_KIT	43	8	4.40884e-05	0.00105819	SOCS1:STAT5A:STAT3:PRKCA:PIK3R2:PIK3R2:STAT1:MMP9:GRAP2	http://www.gsea-msigdb.org/gsea/msigdb/cards/REACTOME_SIGNALING_BY_SCF_KIT
Canonical_Pathways	REACTOME_TRANSPORT_OF_SMALL_MOLECULES	728	43	4.42718e-05	0.00105819	LDLRAP1:ATP6V0B:MCOLN2:MCOLN3:SLC30A7:LIPA:SLC15A3:SLC6A12:SCNN1A:OS9:ABCB9:SLC7A1:SLC7A8:SLC22A17:SLC24A4:AMN:ATP8B4:SLCO3A1:LMF1:RP11-161M6.2:ATP6V0D1:ATP6V0A1:WNK4:CA4:SLC26A11:SLC44A2:ANO8:FGF21:TRPM4:SLC17A7:SLC20A1:CYBRD1:SLC4A3:PLTP:SLC12A5:ATP9A:SLC4A7:SLC15A2:ATP6V0E1:TTYH3:ABCB4:PCSK5:ABCA1:LCN2	http://www.gsea-msigdb.org/gsea/msigdb/cards/REACTOME_TRANSPORT_OF_SMALL_MOLECULES
Canonical_Pathways	REACTOME_G_ALPHA_Q_SIGNALLING_EVENTS	217	19	4.79253e-05	0.0011332	XCL1:RGS18:RGS1:RGS2:P2RY2:LPAR5:ARHGEF25:LPAR6:GPR65:RASGRP1:MAPK3:PRKCA:P2RY11:PIK3R2:PIK3R2:DGKD:MAPK1:ITPR1:GHRL:P2RY10	http://www.gsea-msigdb.org/gsea/msigdb/cards/REACTOME_G_ALPHA_Q_SIGNALLING_EVENTS
Canonical_Pathways	REACTOME_INTERLEUKIN_2_FAMILY_SIGNALING	44	8	5.24383e-05	0.00121381	IL15RA:IL2RA:STAT5A:STAT3:PIK3R2:PIK3R2:STAT1:IL2RB:PIK3CB	http://www.gsea-msigdb.org/gsea/msigdb/cards/REACTOME_INTERLEUKIN_2_FAMILY_SIGNALING
Canonical_Pathways	PID_CERAMIDE_PATHWAY	44	8	5.24383e-05	0.00121381	CTSD:BIRC3:TNFRSF1A:NFKBIA:MAPK3:BCL2:MAPK1:MYC	http://www.gsea-msigdb.org/gsea/msigdb/cards/PID_CERAMIDE_PATHWAY
Canonical_Pathways	REACTOME_RAF_INDEPENDENT_MAPK1_3_ACTIVATION	23	6	5.43805e-05	0.00123281	PEA15:DUSP6:MAPK3:TYK2:MAPK1:IL6ST	http://www.gsea-msigdb.org/gsea/msigdb/cards/REACTOME_RAF_INDEPENDENT_MAPK1_3_ACTIVATION
Canonical_Pathways	BIOCARTA_HER2_PATHWAY	23	6	5.43805e-05	0.00123281	MAPK3:ERBB2:STAT3:CARM1:MAPK1:IL6ST	http://www.gsea-msigdb.org/gsea/msigdb/cards/BIOCARTA_HER2_PATHWAY
Canonical_Pathways	KEGG_LEUKOCYTE_TRANSENDOTHELIAL_MIGRATION	115	13	5.64082e-05	0.00126319	VCAM1:PXN:ITGAL:ITGAM:PRKCA:ICAM1:PIK3R2:PIK3R2:MMP9:PIK3CB:TXK:EZR:CD99:CYBB	http://www.gsea-msigdb.org/gsea/msigdb/cards/KEGG_LEUKOCYTE_TRANSENDOTHELIAL_MIGRATION
Canonical_Pathways	BIOCARTA_STAT3_PATHWAY	8	4	5.68694e-05	0.00126319	MAPK3:STAT3:TYK2:MAPK1	http://www.gsea-msigdb.org/gsea/msigdb/cards/BIOCARTA_STAT3_PATHWAY
Canonical_Pathways	REACTOME_INTERLEUKIN_12_FAMILY_SIGNALING	57	9	5.77652e-05	0.00127026	BOLA2:BOLA2B:STAT3:SERPINB2:TYK2:IL12RB1:STAT1:IL12A:IL6ST	http://www.gsea-msigdb.org/gsea/msigdb/cards/REACTOME_INTERLEUKIN_12_FAMILY_SIGNALING
Canonical_Pathways	KEGG_NATURAL_KILLER_CELL_MEDIATED_CYTOTOXICITY	132	14	6.01802e-05	0.00131026	SH2D1B:FASLG:PRF1:KLRK1:MAPK3:ITGAL:PRKCA:ICAM1:PIK3R2:PIK3R2:NCR1:PPP3R1:MAPK1:PIK3CB:IFNGR1	http://www.gsea-msigdb.org/gsea/msigdb/cards/KEGG_NATURAL_KILLER_CELL_MEDIATED_CYTOTOXICITY
Canonical_Pathways	BIOCARTA_NO2IL12_PATHWAY	15	5	6.39191e-05	0.00136464	CD2:CD3E:CD3D:TYK2:IL12RB1	http://www.gsea-msigdb.org/gsea/msigdb/cards/BIOCARTA_NO2IL12_PATHWAY
Canonical_Pathways	REACTOME_EICOSANOID_LIGAND_BINDING_RECEPTORS	15	5	6.39191e-05	0.00136464	PTGDR2:PTGDR:PTGER2:OXER1:PTGER4	http://www.gsea-msigdb.org/gsea/msigdb/cards/REACTOME_EICOSANOID_LIGAND_BINDING_RECEPTORS
Canonical_Pathways	PID_CXCR4_PATHWAY	101	12	6.62435e-05	0.00139115	RGS1:CD3E:CD3D:ITGA5:PXN:STAT5A:STAT3:PIK3R2:PIK3R2:STAT1:MMP9:PIK3CB:BLK	http://www.gsea-msigdb.org/gsea/msigdb/cards/PID_CXCR4_PATHWAY
Canonical_Pathways	REACTOME_SIGNALING_BY_PDGF	58	9	6.65202e-05	0.00139115	STAT6:STAT5A:STAT3:COL5A3:PIK3R2:PIK3R2:STAT1:COL6A2:CRKL:PIK3CB	http://www.gsea-msigdb.org/gsea/msigdb/cards/REACTOME_SIGNALING_BY_PDGF
Canonical_Pathways	SIG_CD40PATHWAYMAP	34	7	6.72304e-05	0.00139115	NFKB2:NFKBIA:TRAF3:MAPK3:CD40:MAPK1:NFKBIE	http://www.gsea-msigdb.org/gsea/msigdb/cards/SIG_CD40PATHWAYMAP
Canonical_Pathways	REACTOME_SIGNALING_BY_NUCLEAR_RECEPTORS	261	21	6.76913e-05	0.00139115	DHRS3:HIST2H2BE:AKR1C3:CTSD:AXIN1:MAPK3:BCL2:CARM1:PIK3R2:PIK3R2:JUND:XPO1:TGFA:DHRS9:MMP9:TFF3:MAPK1:CXXC5:HIST1H3H:ALDH8A1:MYC:ALDH1A1	http://www.gsea-msigdb.org/gsea/msigdb/cards/REACTOME_SIGNALING_BY_NUCLEAR_RECEPTORS
Canonical_Pathways	REACTOME_DISEASES_OF_IMMUNE_SYSTEM	24	6	7.06204e-05	0.00143791	NFKB2:NFKBIA:TRAF3:TLR6:CD14:CD36	http://www.gsea-msigdb.org/gsea/msigdb/cards/REACTOME_DISEASES_OF_IMMUNE_SYSTEM
Canonical_Pathways	PID_PS1_PATHWAY	46	8	7.31133e-05	0.0014616	AXIN1:MAPK3:MAPK1:GSK3B:RBPJ:DLL1:MYC:TLE1	http://www.gsea-msigdb.org/gsea/msigdb/cards/PID_PS1_PATHWAY
Canonical_Pathways	BIOCARTA_KERATINOCYTE_PATHWAY	46	8	7.31133e-05	0.0014616	FASLG:ETS1:TNFRSF1A:NFKBIA:MAPK3:PRKCA:BCL2:MAPK1	http://www.gsea-msigdb.org/gsea/msigdb/cards/BIOCARTA_KERATINOCYTE_PATHWAY
Canonical_Pathways	REACTOME_ARACHIDONIC_ACID_METABOLISM	59	9	7.63651e-05	0.00151285	FAM213B:AKR1C3:LTA4H:ALOX5AP:DPEP2:CYP1B1:CYP2U1:PON2:EPHX2	http://www.gsea-msigdb.org/gsea/msigdb/cards/REACTOME_ARACHIDONIC_ACID_METABOLISM
Canonical_Pathways	KEGG_CHRONIC_MYELOID_LEUKEMIA	73	10	7.92727e-05	0.00155644	CDK4:NFKBIA:MAPK3:STAT5A:PIK3R2:PIK3R2:CRKL:MAPK1:PIK3CB:CDKN1A:MYC	http://www.gsea-msigdb.org/gsea/msigdb/cards/KEGG_CHRONIC_MYELOID_LEUKEMIA
Canonical_Pathways	KEGG_PRION_DISEASES	35	7	8.18128e-05	0.00157813	LAMC1:MAPK3:IL1B:PRNP:MAPK1:C7:C6	http://www.gsea-msigdb.org/gsea/msigdb/cards/KEGG_PRION_DISEASES
Canonical_Pathways	KEGG_ALLOGRAFT_REJECTION	35	7	8.18128e-05	0.00157813	FASLG:PRF1:CD28:CD40:CD80:CD86:IL12A	http://www.gsea-msigdb.org/gsea/msigdb/cards/KEGG_ALLOGRAFT_REJECTION
Canonical_Pathways	KEGG_ARRHYTHMOGENIC_RIGHT_VENTRICULAR_CARDIOMYOPATHY_ARVC	74	10	8.91534e-05	0.00170477	LMNA:CACNA1S:ITGB7:ITGA5:JUP:ITGB3:ITGB3:CDH2:DSC2:CACNA2D3:LEF1	http://www.gsea-msigdb.org/gsea/msigdb/cards/KEGG_ARRHYTHMOGENIC_RIGHT_VENTRICULAR_CARDIOMYOPATHY_ARVC
Canonical_Pathways	BIOCARTA_CDMAC_PATHWAY	16	5	9.06139e-05	0.00171776	NFKBIA:MAPK3:PRKCA:MAPK1:MYC	http://www.gsea-msigdb.org/gsea/msigdb/cards/BIOCARTA_CDMAC_PATHWAY
Canonical_Pathways	PID_ERBB1_DOWNSTREAM_PATHWAY	105	12	9.69329e-05	0.00179995	DUSP6:IQGAP1:MAPK3:STAT3:PRKCA:PIK3R2:PIK3R2:STAT1:MAPK1:YWHAH:PIK3CB:MEF2C:CHN2	http://www.gsea-msigdb.org/gsea/msigdb/cards/PID_ERBB1_DOWNSTREAM_PATHWAY
Canonical_Pathways	REACTOME_ROS_AND_RNS_PRODUCTION_IN_PHAGOCYTES	36	7	9.88728e-05	0.00179995	ATP6V0B:HVCN1:ATP6V0D1:ATP6V0A1:MPO:ATP6V0E1:CYBB	http://www.gsea-msigdb.org/gsea/msigdb/cards/REACTOME_ROS_AND_RNS_PRODUCTION_IN_PHAGOCYTES
Canonical_Pathways	REACTOME_BH3_ONLY_PROTEINS_ASSOCIATE_WITH_AND_INACTIVATE_ANTI_APOPTOTIC_BCL_2_MEMBERS	9	4	9.98606e-05	0.00179995	STAT3:BCL2:BBC3:BCL2L11	http://www.gsea-msigdb.org/gsea/msigdb/cards/REACTOME_BH3_ONLY_PROTEINS_ASSOCIATE_WITH_AND_INACTIVATE_ANTI_APOPTOTIC_BCL_2_MEMBERS
Canonical_Pathways	BIOCARTA_TCAPOPTOSIS_PATHWAY	9	4	9.98606e-05	0.00179995	FASLG:CD3E:CD3D:CD28	http://www.gsea-msigdb.org/gsea/msigdb/cards/BIOCARTA_TCAPOPTOSIS_PATHWAY
Canonical_Pathways	REACTOME_PROSTANOID_LIGAND_RECEPTORS	9	4	9.98606e-05	0.00179995	PTGDR2:PTGDR:PTGER2:PTGER4	http://www.gsea-msigdb.org/gsea/msigdb/cards/REACTOME_PROSTANOID_LIGAND_RECEPTORS
Canonical_Pathways	BIOCARTA_IL22BP_PATHWAY	9	4	9.98606e-05	0.00179995	STAT5A:STAT3:TYK2:STAT1	http://www.gsea-msigdb.org/gsea/msigdb/cards/BIOCARTA_IL22BP_PATHWAY
Canonical_Pathways	REACTOME_TRANSPORT_OF_INORGANIC_CATIONS_ANIONS_AND_AMINO_ACIDS_OLIGOPEPTIDES	106	12	0.000106283	0.00190012	SLC15A3:SLC6A12:SLC7A1:SLC7A8:SLC24A4:SLC26A11:SLC17A7:SLC20A1:SLC4A3:SLC12A5:SLC4A7:SLC15A2	http://www.gsea-msigdb.org/gsea/msigdb/cards/REACTOME_TRANSPORT_OF_INORGANIC_CATIONS_ANIONS_AND_AMINO_ACIDS_OLIGOPEPTIDES
Canonical_Pathways	REACTOME_C_TYPE_LECTIN_RECEPTORS_CLRS	140	14	0.000114051	0.00201601	BCL10:NFKB2:CLEC4A:CLEC4D:CLEC4E:NFKBIA:CLEC10A:MALT1:ICAM3:RELB:PPP3R1:IL1B:ITPR1:CARD11	http://www.gsea-msigdb.org/gsea/msigdb/cards/REACTOME_C_TYPE_LECTIN_RECEPTORS_CLRS
Canonical_Pathways	REACTOME_INTERLEUKIN_20_FAMILY_SIGNALING	26	6	0.000114598	0.00201601	IFNLR1:STAT5A:STAT3:TYK2:STAT1:IL20RA	http://www.gsea-msigdb.org/gsea/msigdb/cards/REACTOME_INTERLEUKIN_20_FAMILY_SIGNALING
Canonical_Pathways	PID_ANGIOPOIETIN_RECEPTOR_PATHWAY	49	8	0.000116467	0.00203262	ETS1:ITGA5:PXN:MAPK3:STAT5A:RPS6KB1:MAPK1:CDKN1A	http://www.gsea-msigdb.org/gsea/msigdb/cards/PID_ANGIOPOIETIN_RECEPTOR_PATHWAY
Canonical_Pathways	REACTOME_AXON_GUIDANCE	551	34	0.000118814	0.00205725	CAP1:RPL5:SEMA4A:LAMC1:CACNA1S:ABLIM1:KIAA1598:DPYSL4:NELL2:ITGA5:AGAP2:MAPK3:ERBB2:CNTNAP1:ITGB3:ITGB3:PRKCA:COL5A3:PIK3R2:PIK3R2:RPL13A:MYH14:EPHA4:PRNP:MMP9:COL6A2:MAPK1:CACNA1I:GSK3B:EPHB1:PIK3CB:RPL37:RGMB:EZR:GFRA2:DPYSL2	http://www.gsea-msigdb.org/gsea/msigdb/cards/REACTOME_AXON_GUIDANCE
Canonical_Pathways	REACTOME_REGULATION_OF_INSULIN_LIKE_GROWTH_FACTOR_IGF_TRANSPORT_AND_UPTAKE_BY_INSULIN_LIKE_GROWTH_FACTOR_BINDING_PROTEINS_IGFBPS	124	13	0.000122878	0.002111	F5:LAMC1:TMEM132A:PRSS23:CKAP4:GAS6:GZMH:IGFALS:CDH2:ANO8:NUCB1:IGFBP7:IGFBP3	http://www.gsea-msigdb.org/gsea/msigdb/cards/REACTOME_REGULATION_OF_INSULIN_LIKE_GROWTH_FACTOR_IGF_TRANSPORT_AND_UPTAKE_BY_INSULIN_LIKE_GROWTH_FACTOR_BINDING_PROTEINS_IGFBPS
Canonical_Pathways	BIOCARTA_LAIR_PATHWAY	17	5	0.000125115	0.00213277	VCAM1:ITGAL:ICAM1:C7:C6	http://www.gsea-msigdb.org/gsea/msigdb/cards/BIOCARTA_LAIR_PATHWAY
Canonical_Pathways	REACTOME_COLLAGEN_DEGRADATION	63	9	0.000128867	0.00217984	COL8A2:COL17A1:CTSD:MMP8:COL5A3:MMP9:COL6A2:COL19A1:CTSL	http://www.gsea-msigdb.org/gsea/msigdb/cards/REACTOME_COLLAGEN_DEGRADATION
Canonical_Pathways	REACTOME_PROGRAMMED_CELL_DEATH	178	16	0.000136019	0.00228325	LMNA:FASLG:BIRC3:DIABLO:MAPK3:STAT3:MAPT:KPNB1:BCL2:BBC3:PPP3R1:BCL2L11:MAPK1:YWHAH:CD14:HIST1H1C	http://www.gsea-msigdb.org/gsea/msigdb/cards/REACTOME_PROGRAMMED_CELL_DEATH
Canonical_Pathways	PID_ERBB4_PATHWAY	38	7	0.000141677	0.00236021	MAPK3:ERBB2:STAT5A:PIK3R2:PIK3R2:MAPK1:PIK3CB:NRG1:NRG1-IT2	http://www.gsea-msigdb.org/gsea/msigdb/cards/PID_ERBB4_PATHWAY
Canonical_Pathways	SIG_IL4RECEPTOR_IN_B_LYPHOCYTES	27	6	0.000143513	0.00237191	STAT6:SOCS1:MAPK3:BCL2:MAPK1:GSK3B	http://www.gsea-msigdb.org/gsea/msigdb/cards/SIG_IL4RECEPTOR_IN_B_LYPHOCYTES
Canonical_Pathways	KEGG_NEUROTROPHIN_SIGNALING_PATHWAY	126	13	0.000144536	0.00237191	FASLG:NFKBIA:MAPK3:BCL2:PIK3R2:PIK3R2:CRKL:MAPK1:YWHAH:GSK3B:PIK3CB:NFKBIE:RIPK2:NGFRAP1	http://www.gsea-msigdb.org/gsea/msigdb/cards/KEGG_NEUROTROPHIN_SIGNALING_PATHWAY
Canonical_Pathways	PID_IL4_2PATHWAY	64	9	0.000145895	0.00237647	ETS1:STAT6:SOCS1:STAT5A:ITGB3:ITGB3:RPS6KB1:FCER2:TFF3:PARP14	http://www.gsea-msigdb.org/gsea/msigdb/cards/PID_IL4_2PATHWAY
Canonical_Pathways	REACTOME_VESICLE_MEDIATED_TRANSPORT	722	41	0.000153425	0.00247982	LDLRAP1:FNBP1L:F5:KIF21B:GDI2:KIF11:EXOC6:CD3D:ARCN1:TRAPPC4:CD163:LRP1:DCTN2:KIF5A:HIP1R:VPS37B:TBC1D4:GGA2:TBC1D10B:RAB5C:NSF:COPZ2:KIF19:CYTH1:COLEC12:TRIP10:AP1M2:MVB12A:RAB3A:TBC1D17:TGFA:MARCO:YWHAH:STAB1:GOLGB1:IL7R:RHOBTB3:MAN2A1:KIAA0319:SYNJ2:CD36	http://www.gsea-msigdb.org/gsea/msigdb/cards/REACTOME_VESICLE_MEDIATED_TRANSPORT
Canonical_Pathways	NABA_ECM_REGULATORS	237	19	0.000154495	0.00247982	ADAM15:HTRA1:CTSD:MMP8:OGFOD2:MMP28:SERPINB2:SERPINB8:LOXL3:ADAM23:TGM2:SLPI:CTSA:MMP9:ADAMTS1:CSTA:ADAM19:PCSK5:CTSL	http://www.gsea-msigdb.org/gsea/msigdb/cards/NABA_ECM_REGULATORS
Canonical_Pathways	PID_CASPASE_PATHWAY	51	8	0.000155752	0.00248188	LMNA:PRF1:BIRC3:CASP4:CASP1:TNFRSF1A:DIABLO:BCL2	http://www.gsea-msigdb.org/gsea/msigdb/cards/PID_CASPASE_PATHWAY
Canonical_Pathways	KEGG_FOCAL_ADHESION	199	17	0.000158381	0.00250561	LAMC1:BIRC3:ITGB7:ITGA5:PXN:MAPK3:ERBB2:ITGB3:ITGB3:PRKCA:BCL2:COL5A3:PIK3R2:PIK3R2:COL6A2:CRKL:MAPK1:GSK3B:PIK3CB	http://www.gsea-msigdb.org/gsea/msigdb/cards/KEGG_FOCAL_ADHESION
Canonical_Pathways	REACTOME_SIGNALING_BY_BRAF_AND_RAF_FUSIONS	65	9	0.000164759	0.00256985	LMNA:IQGAP1:MAPK3:ITGB3:ITGB3:BCL2L11:MAPK1:PAPSS1:TRIM24:AGK	http://www.gsea-msigdb.org/gsea/msigdb/cards/REACTOME_SIGNALING_BY_BRAF_AND_RAF_FUSIONS
Canonical_Pathways	REACTOME_GENE_EXPRESSION_TRANSCRIPTION	1478	71	0.000164779	0.00256985	PRDX1:RPAP2:MTF2:ZNF697:HIST2H2BE:FASLG:CDC73:IL2RA:CASP1:USP2:VDR:ITGA5:PIP4K2C:CDK4:SETD8:GTF2H3:ZNF839:ZNF774:BLM:AXIN1:RMI2:TMEM219:MAPK3:ZNF771:ITGAL:ZNF688:ZNF689:ZNF668:ZNF668:MAF:COX4I1:ERBB2:PTRF:BRCA1:RETN:CARM1:SMARCA4:BBC3:TEAD2:TGFA:BCL2L11:ZC3H8:POLR1B:STAT1:CTLA4:HDAC4:MED15:MAPK1:YWHAH:GSK3B:EAF2:RBPJ:LEF1:SKP2:MEF2C:HIST1H3H:CDKN1A:PRDM1:DLL1:IGFBP3:LAMTOR4:HIPK2:BLK:HEY1:NBN:FBX…	http://www.gsea-msigdb.org/gsea/msigdb/cards/REACTOME_GENE_EXPRESSION_TRANSCRIPTION
Canonical_Pathways	REACTOME_INTERFERON_SIGNALING	200	17	0.000168218	0.00260501	GBP1:GBP2:VCAM1:OASL:KPNA3:CIITA:SOCS1:MAPK3:KPNB1:ICAM1:TYK2:IFI30:IRF3:STAT1:SP100:EIF4A2:IFNGR1	http://www.gsea-msigdb.org/gsea/msigdb/cards/REACTOME_INTERFERON_SIGNALING
Canonical_Pathways	REACTOME_PLATELET_ACTIVATION_SIGNALING_AND_AGGREGATION	259	20	0.00017381	0.00267278	CAP1:TAGLN2:F5:CLEC1B:GAS6:RASGRP1:ALDOA:MAPK3:ITGB3:ITGB3:PRKCA:PIK3R2:PIK3R2:PLEK:DGKD:MAPK1:ITPR1:PIK3CB:GP5:PHACTR2:CD36:FAM49B	http://www.gsea-msigdb.org/gsea/msigdb/cards/REACTOME_PLATELET_ACTIVATION_SIGNALING_AND_AGGREGATION
Canonical_Pathways	PID_TCR_CALCIUM_PATHWAY	28	6	0.000177911	0.00271685	FASLG:BATF3:IL2RA:PPP3R1:CABIN1:KB-318B8.7:RCAN2	http://www.gsea-msigdb.org/gsea/msigdb/cards/PID_TCR_CALCIUM_PATHWAY
Canonical_Pathways	KEGG_TRYPTOPHAN_METABOLISM	40	7	0.000198382	0.00300304	WARS2:KMO:ALDH2:CYP1B1:KYNU:HADH:IDO1	http://www.gsea-msigdb.org/gsea/msigdb/cards/KEGG_TRYPTOPHAN_METABOLISM
Canonical_Pathways	REACTOME_TRIF_TICAM1_MEDIATED_TLR4_SIGNALING	97	11	0.000200749	0.00300304	NFKB2:BIRC3:DUSP6:NFKBIA:TRAF3:MAPK3:IRF3:MAPK1:MEF2C:CD14:RIPK2	http://www.gsea-msigdb.org/gsea/msigdb/cards/REACTOME_TRIF_TICAM1_MEDIATED_TLR4_SIGNALING
Canonical_Pathways	REACTOME_TOLL_LIKE_RECEPTOR_TLR1:TLR2_CASCADE	97	11	0.000200749	0.00300304	NFKB2:DUSP6:NFKBIA:SOCS1:MAPK3:MAPK1:TLR6:MEF2C:CD14:CD36:RIPK2	http://www.gsea-msigdb.org/gsea/msigdb/cards/REACTOME_TOLL_LIKE_RECEPTOR_TLR1:TLR2_CASCADE
Canonical_Pathways	PID_REG_GR_PATHWAY	82	10	0.000212746	0.003161	MAPK3:STAT5A:TBX21:ICAM1:SMARCA4:STAT1:MAPK1:YWHAH:GSK3B:CDKN1A	http://www.gsea-msigdb.org/gsea/msigdb/cards/PID_REG_GR_PATHWAY
Canonical_Pathways	BIOCARTA_BIOPEPTIDES_PATHWAY	29	6	0.000218502	0.00322474	MAPK3:STAT5A:STAT3:PRKCA:STAT1:MAPK1	http://www.gsea-msigdb.org/gsea/msigdb/cards/BIOCARTA_BIOPEPTIDES_PATHWAY
Canonical_Pathways	KEGG_TYPE_I_DIABETES_MELLITUS	41	7	0.000232909	0.00341445	FASLG:PRF1:IL1B:CD28:CD80:CD86:IL12A	http://www.gsea-msigdb.org/gsea/msigdb/cards/KEGG_TYPE_I_DIABETES_MELLITUS
Canonical_Pathways	REACTOME_NUCLEOTIDE_BINDING_DOMAIN_LEUCINE_RICH_REPEAT_CONTAINING_RECEPTOR_NLR_SIGNALING_PATHWAYS	54	8	0.000234604	0.00341652	NFKB2:BIRC3:CASP4:CASP1:NLRP1:BCL2:TNFAIP3:RIPK2	http://www.gsea-msigdb.org/gsea/msigdb/cards/REACTOME_NUCLEOTIDE_BINDING_DOMAIN_LEUCINE_RICH_REPEAT_CONTAINING_RECEPTOR_NLR_SIGNALING_PATHWAYS
Canonical_Pathways	REACTOME_INTERLEUKIN_6_SIGNALING	11	4	0.000248919	0.0035776	STAT3:TYK2:STAT1:IL6ST	http://www.gsea-msigdb.org/gsea/msigdb/cards/REACTOME_INTERLEUKIN_6_SIGNALING
Canonical_Pathways	REACTOME_INTERLEUKIN_27_SIGNALING	11	4	0.000248919	0.0035776	STAT3:TYK2:STAT1:IL6ST	http://www.gsea-msigdb.org/gsea/msigdb/cards/REACTOME_INTERLEUKIN_27_SIGNALING
Canonical_Pathways	REACTOME_OTHER_INTERLEUKIN_SIGNALING	288	21	0.000265902	0.00379688	IFNLR1:PEA15:PPP2R5A:IL2RA:DUSP6:FLT3:RASGRP1:IQGAP1:IL32:MAPK3:ERBB2:STAT5A:ITGB3:ITGB3:TYK2:PIK3R2:PIK3R2:TGFA:MAPK1:IL2RB:PIK3CB:GFRA2:NRG1:NRG1-IT2	http://www.gsea-msigdb.org/gsea/msigdb/cards/REACTOME_OTHER_INTERLEUKIN_SIGNALING
Canonical_Pathways	KEGG_BLADDER_CANCER	42	7	0.000272115	0.00381135	CDK4:MAPK3:ERBB2:MMP9:MAPK1:CDKN1A:MYC	http://www.gsea-msigdb.org/gsea/msigdb/cards/KEGG_BLADDER_CANCER
Canonical_Pathways	PID_TCPTP_PATHWAY	42	7	0.000272115	0.00381135	STAT6:STAT5A:STAT3:KPNB1:PIK3R2:PIK3R2:STAT1:PIK3CB	http://www.gsea-msigdb.org/gsea/msigdb/cards/PID_TCPTP_PATHWAY
Canonical_Pathways	PID_UPA_UPAR_PATHWAY	42	7	0.000272115	0.00381135	ITGA5:LRP1:ITGAM:ITGB3:ITGB3:FPR3:MMP9:GPLD1	http://www.gsea-msigdb.org/gsea/msigdb/cards/PID_UPA_UPAR_PATHWAY
Canonical_Pathways	KEGG_PANCREATIC_CANCER	70	9	0.00029226	0.0040676	CDK4:MAPK3:ERBB2:STAT3:PIK3R2:PIK3R2:TGFA:STAT1:MAPK1:PIK3CB	http://www.gsea-msigdb.org/gsea/msigdb/cards/KEGG_PANCREATIC_CANCER
Canonical_Pathways	REACTOME_CELLULAR_SENESCENCE	191	16	0.000304638	0.00419926	HIST2H2BE:ETS1:CDK4:UBN1:MAPK3:STAT3:CDC27:ANAPC1:MAPK1:CABIN1:KB-318B8.7:IGFBP7:HIST1H1C:HIST1H3H:CDKN1A:NBN:CDKN2B	http://www.gsea-msigdb.org/gsea/msigdb/cards/REACTOME_CELLULAR_SENESCENCE
Canonical_Pathways	REACTOME_TCF_DEPENDENT_SIGNALING_IN_RESPONSE_TO_WNT	230	18	0.00030554	0.00419926	HIST2H2BE:CDC73:PPP2R5A:TNKS2:BCL9L:DACT1:AXIN1:FZD2:AXIN2:SMARCA4:USP34:XPO1:GSK3B:LEF1:HIST1H3H:RNF146:MYC:TLE1	http://www.gsea-msigdb.org/gsea/msigdb/cards/REACTOME_TCF_DEPENDENT_SIGNALING_IN_RESPONSE_TO_WNT
Canonical_Pathways	REACTOME_PI3K_AKT_SIGNALING_IN_CANCER	102	11	0.000312845	0.00427296	ERBB2:PIK3R2:PIK3R2:TGFA:CD28:ICOS:CD80:GSK3B:CD86:PIK3CB:CDKN1A:NRG1:NRG1-IT2	http://www.gsea-msigdb.org/gsea/msigdb/cards/REACTOME_PI3K_AKT_SIGNALING_IN_CANCER
Canonical_Pathways	KEGG_REGULATION_OF_ACTIN_CYTOSKELETON	212	17	0.000334948	0.00454661	ITGB7:ITGA5:PIP4K2C:PXN:IQGAP1:MAPK3:ITGAL:ITGAM:ITGB3:ITGB3:PIK3R2:PIK3R2:FGF21:MYH14:CRKL:MAPK1:PIK3CB:CD14:EZR	http://www.gsea-msigdb.org/gsea/msigdb/cards/KEGG_REGULATION_OF_ACTIN_CYTOSKELETON
Canonical_Pathways	KEGG_APOPTOSIS	87	10	0.000346533	0.004675	FASLG:BIRC3:TNFRSF1A:NFKBIA:BCL2:PIK3R2:PIK3R2:PPP3R1:IL1B:PIK3CB:IL1RAP	http://www.gsea-msigdb.org/gsea/msigdb/cards/KEGG_APOPTOSIS
Canonical_Pathways	PID_ERBB2_ERBB3_PATHWAY	44	7	0.000366403	0.00491293	MAPK3:ERBB2:STAT3:PIK3R2:PIK3R2:MAPK1:PIK3CB:NRG1:NRG1-IT2	http://www.gsea-msigdb.org/gsea/msigdb/cards/PID_ERBB2_ERBB3_PATHWAY
Canonical_Pathways	REACTOME_DEGRADATION_OF_THE_EXTRACELLULAR_MATRIX	139	13	0.000382237	0.00509418	COL8A2:ADAM15:LAMC1:COL17A1:HTRA1:CTSD:MMP8:COL5A3:MMP9:ADAMTS1:COL6A2:COL19A1:CTSL	http://www.gsea-msigdb.org/gsea/msigdb/cards/REACTOME_DEGRADATION_OF_THE_EXTRACELLULAR_MATRIX
Canonical_Pathways	REACTOME_METABOLISM_OF_WATER_SOLUBLE_VITAMINS_AND_COFACTORS	123	12	0.000431514	0.00571626	PANK4:TCN1:SHMT2:AMN:QPRT:PNPO:CD320:PARP9:PARP14:CD38:NADK2:VNN1	http://www.gsea-msigdb.org/gsea/msigdb/cards/REACTOME_METABOLISM_OF_WATER_SOLUBLE_VITAMINS_AND_COFACTORS
Canonical_Pathways	PID_ATF2_PATHWAY	59	8	0.000436666	0.00574354	CDK4:MAPK3:BRCA1:PRKCA:BCL2:JUND:MAPK1:H2AFY	http://www.gsea-msigdb.org/gsea/msigdb/cards/PID_ATF2_PATHWAY
Canonical_Pathways	REACTOME_DEATH_RECEPTOR_SIGNALLING	141	13	0.000438797	0.00574354	FASLG:NET1:BIRC3:USP2:TNFRSF1A:NFKBIA:BCL2L11:PREX1:SQSTM1:FGD2:TNFAIP3:RIPK2:NGFRAP1	http://www.gsea-msigdb.org/gsea/msigdb/cards/REACTOME_DEATH_RECEPTOR_SIGNALLING
Canonical_Pathways	REACTOME_COLLAGEN_FORMATION	90	10	0.00045614	0.00593328	COL8A2:COLGALT2:COL17A1:COL5A3:COLGALT1:LOXL3:MMP9:COL6A2:COL19A1:CTSL	http://www.gsea-msigdb.org/gsea/msigdb/cards/REACTOME_COLLAGEN_FORMATION
Canonical_Pathways	PID_SYNDECAN_2_PATHWAY	33	6	0.000458689	0.00593328	TRAPPC4:ITGA5:MAPK3:TNFRSF13B:MAPK1:EZR	http://www.gsea-msigdb.org/gsea/msigdb/cards/PID_SYNDECAN_2_PATHWAY
Canonical_Pathways	BIOCARTA_CASPASE_PATHWAY	22	5	0.000468418	0.00595405	LMNA:PRF1:BIRC3:CASP4:CASP1	http://www.gsea-msigdb.org/gsea/msigdb/cards/BIOCARTA_CASPASE_PATHWAY
Canonical_Pathways	BIOCARTA_EDG1_PATHWAY	22	5	0.000468418	0.00595405	S1PR1:MAPK3:ITGB3:ITGB3:PRKCA:MAPK1	http://www.gsea-msigdb.org/gsea/msigdb/cards/BIOCARTA_EDG1_PATHWAY
Canonical_Pathways	REACTOME_RA_BIOSYNTHESIS_PATHWAY	22	5	0.000468418	0.00595405	DHRS3:AKR1C3:DHRS9:ALDH8A1:ALDH1A1	http://www.gsea-msigdb.org/gsea/msigdb/cards/REACTOME_RA_BIOSYNTHESIS_PATHWAY
Canonical_Pathways	REACTOME_SENESCENCE_ASSOCIATED_SECRETORY_PHENOTYPE_SASP	107	11	0.000473517	0.00598428	HIST2H2BE:CDK4:MAPK3:STAT3:CDC27:ANAPC1:MAPK1:IGFBP7:HIST1H3H:CDKN1A:CDKN2B	http://www.gsea-msigdb.org/gsea/msigdb/cards/REACTOME_SENESCENCE_ASSOCIATED_SECRETORY_PHENOTYPE_SASP
Canonical_Pathways	SIG_BCR_SIGNALING_PATHWAY	46	7	0.00048517	0.0060965	CR2:MAPK3:BCL2:CD22:MAPK1:ITPR1:GSK3B	http://www.gsea-msigdb.org/gsea/msigdb/cards/SIG_BCR_SIGNALING_PATHWAY
Canonical_Pathways	REACTOME_CONSTITUTIVE_SIGNALING_BY_ABERRANT_PI3K_IN_CANCER	75	9	0.000492261	0.00615046	ERBB2:PIK3R2:PIK3R2:TGFA:CD28:ICOS:CD80:CD86:PIK3CB:NRG1:NRG1-IT2	http://www.gsea-msigdb.org/gsea/msigdb/cards/REACTOME_CONSTITUTIVE_SIGNALING_BY_ABERRANT_PI3K_IN_CANCER
Canonical_Pathways	REACTOME_INTRACELLULAR_SIGNALING_BY_SECOND_MESSENGERS	302	21	0.000498983	0.00619922	PPP2R5A:TNKS2:PIP4K2C:MAPK3:ERBB2:PRKCA:PIK3R2:PIK3R2:TGFA:CD28:ICOS:MAPK1:ITPR1:CD80:GSK3B:CD86:PIK3CB:IL1RAP:CDKN1A:RNF146:LAMTOR4:NRG1:NRG1-IT2	http://www.gsea-msigdb.org/gsea/msigdb/cards/REACTOME_INTRACELLULAR_SIGNALING_BY_SECOND_MESSENGERS
Canonical_Pathways	BIOCARTA_ASBCELL_PATHWAY	13	4	0.000513353	0.0063065	FASLG:CD28:CD40:CD80	http://www.gsea-msigdb.org/gsea/msigdb/cards/BIOCARTA_ASBCELL_PATHWAY
Canonical_Pathways	KEGG_SULFUR_METABOLISM	13	4	0.000513353	0.0063065	SULT1A4:SULT1A3:PAPSS1:CHST12	http://www.gsea-msigdb.org/gsea/msigdb/cards/KEGG_SULFUR_METABOLISM
Canonical_Pathways	REACTOME_SIGNALING_BY_WNT	325	22	0.000533885	0.00652229	TMED5:HIST2H2BE:CDC73:PPP2R5A:TNKS2:BCL9L:DACT1:AXIN1:FZD2:AXIN2:PRKCA:SMARCA4:USP34:XPO1:PPP3R1:ITPR1:GSK3B:LEF1:HIST1H3H:RNF146:MYC:TLE1	http://www.gsea-msigdb.org/gsea/msigdb/cards/REACTOME_SIGNALING_BY_WNT
Canonical_Pathways	REACTOME_BIOLOGICAL_OXIDATIONS	221	17	0.000540123	0.00652888	GSTP1:CYP27B1:ALDH2:ESD:SULT1A4:SULT1A3:DPEP2:FDX1L:CYP2S1:CYP1B1:CYP27A1:CYP24A1:PAPSS1:CYP2U1:UGT3A1:UGT3A2:ALDH1A1	http://www.gsea-msigdb.org/gsea/msigdb/cards/REACTOME_BIOLOGICAL_OXIDATIONS
Canonical_Pathways	REACTOME_RESOLUTION_OF_D_LOOP_STRUCTURES	34	6	0.000542573	0.00652888	BLM:RMI2:SLX1B:SLX1A:BRCA1:NBN	http://www.gsea-msigdb.org/gsea/msigdb/cards/REACTOME_RESOLUTION_OF_D_LOOP_STRUCTURES
Canonical_Pathways	KEGG_PHOSPHATIDYLINOSITOL_SIGNALING_SYSTEM	76	9	0.000543331	0.00652888	PIP4K2C:CDIPT:PLCD3:PRKCA:PIK3R2:PIK3R2:DGKD:ITPR1:PIK3CB:SYNJ2	http://www.gsea-msigdb.org/gsea/msigdb/cards/KEGG_PHOSPHATIDYLINOSITOL_SIGNALING_SYSTEM
Canonical_Pathways	BIOCARTA_GLEEVEC_PATHWAY	23	5	0.000583428	0.0069726	MAPK3:STAT5A:STAT1:CRKL:MYC	http://www.gsea-msigdb.org/gsea/msigdb/cards/BIOCARTA_GLEEVEC_PATHWAY
Canonical_Pathways	PID_ERBB1_RECEPTOR_PROXIMAL_PATHWAY	35	6	0.000637903	0.00758242	MAPK3:STAT3:PIK3R2:PIK3R2:STAT1:MAPK1:PIK3CB	http://www.gsea-msigdb.org/gsea/msigdb/cards/PID_ERBB1_RECEPTOR_PROXIMAL_PATHWAY
Canonical_Pathways	REACTOME_SIGNALING_BY_INSULIN_RECEPTOR	78	9	0.000658516	0.00778535	ATP6V0B:FLT3:MAPK3:ATP6V0D1:ATP6V0A1:PIK3R2:PIK3R2:MAPK1:PIK3CB:ATP6V0E1	http://www.gsea-msigdb.org/gsea/msigdb/cards/REACTOME_SIGNALING_BY_INSULIN_RECEPTOR
Canonical_Pathways	REACTOME_SIGNALING_BY_THE_B_CELL_RECEPTOR_BCR	166	14	0.000662067	0.00778549	BCL10:NFKBIA:RASGRP1:CD79B:MALT1:CD22:CD79A:REL:PPP3R1:ITPR1:DAPP1:NFKBIE:CARD11:BLK	http://www.gsea-msigdb.org/gsea/msigdb/cards/REACTOME_SIGNALING_BY_THE_B_CELL_RECEPTOR_BCR
Canonical_Pathways	REACTOME_NCAM_SIGNALING_FOR_NEURITE_OUT_GROWTH	63	8	0.000684486	0.00794276	CACNA1S:MAPK3:COL5A3:PRNP:COL6A2:MAPK1:CACNA1I:GFRA2	http://www.gsea-msigdb.org/gsea/msigdb/cards/REACTOME_NCAM_SIGNALING_FOR_NEURITE_OUT_GROWTH
Canonical_Pathways	REACTOME_INTERLEUKIN_15_SIGNALING	14	4	0.000701205	0.00794276	IL15RA:STAT5A:STAT3:IL2RB	http://www.gsea-msigdb.org/gsea/msigdb/cards/REACTOME_INTERLEUKIN_15_SIGNALING
Canonical_Pathways	REACTOME_REPRESSION_OF_WNT_TARGET_GENES	14	4	0.000701205	0.00794276	AXIN2:LEF1:MYC:TLE1	http://www.gsea-msigdb.org/gsea/msigdb/cards/REACTOME_REPRESSION_OF_WNT_TARGET_GENES
Canonical_Pathways	BIOCARTA_PS1_PATHWAY	14	4	0.000701205	0.00794276	AXIN1:GSK3B:RBPJ:DLL1	http://www.gsea-msigdb.org/gsea/msigdb/cards/BIOCARTA_PS1_PATHWAY
Canonical_Pathways	BIOCARTA_TPO_PATHWAY	24	5	0.000718377	0.00794276	MAPK3:STAT5A:STAT3:PRKCA:STAT1	http://www.gsea-msigdb.org/gsea/msigdb/cards/BIOCARTA_TPO_PATHWAY
Canonical_Pathways	BIOCARTA_EIF4_PATHWAY	24	5	0.000718377	0.00794276	MAPK3:RPS6KB1:PRKCA:MAPK1:EIF4A2	http://www.gsea-msigdb.org/gsea/msigdb/cards/BIOCARTA_EIF4_PATHWAY
Canonical_Pathways	REACTOME_INTERLEUKIN_6_FAMILY_SIGNALING	24	5	0.000718377	0.00794276	STAT3:TYK2:STAT1:IL6ST:IL11RA	http://www.gsea-msigdb.org/gsea/msigdb/cards/REACTOME_INTERLEUKIN_6_FAMILY_SIGNALING
Canonical_Pathways	BIOCARTA_CTCF_PATHWAY	24	5	0.000718377	0.00794276	RPS6KB1:CD79B:CD79A:SMAD5:MYC	http://www.gsea-msigdb.org/gsea/msigdb/cards/BIOCARTA_CTCF_PATHWAY
Canonical_Pathways	REACTOME_ESTROGEN_DEPENDENT_NUCLEAR_EVENTS_DOWNSTREAM_OF_ESR_MEMBRANE_SIGNALING	24	5	0.000718377	0.00794276	MAPK3:BCL2:XPO1:TGFA:MAPK1	http://www.gsea-msigdb.org/gsea/msigdb/cards/REACTOME_ESTROGEN_DEPENDENT_NUCLEAR_EVENTS_DOWNSTREAM_OF_ESR_MEMBRANE_SIGNALING
Canonical_Pathways	PID_MYC_PATHWAY	24	5	0.000718377	0.00794276	PPP2R5A:AXIN1:GSK3B:SKP2:MYC	http://www.gsea-msigdb.org/gsea/msigdb/cards/PID_MYC_PATHWAY
Canonical_Pathways	PID_FOXO_PATHWAY	49	7	0.000718785	0.00794276	FASLG:XPO1:BCL2L11:YWHAH:SKP2:FBXO32:ZFAND5	http://www.gsea-msigdb.org/gsea/msigdb/cards/PID_FOXO_PATHWAY
Canonical_Pathways	KEGG_GLYCEROLIPID_METABOLISM	49	7	0.000718785	0.00794276	PPAP2B:DGAT2:ALDH2:MBOAT2:DGKD:AGPAT9:AGK	http://www.gsea-msigdb.org/gsea/msigdb/cards/KEGG_GLYCEROLIPID_METABOLISM
Canonical_Pathways	PID_BETA_CATENIN_NUC_PATHWAY	79	9	0.000723167	0.00795123	AXIN2:SMARCA4:ID2:XPO1:MMP9:YWHAH:LEF1:MYC:TLE1	http://www.gsea-msigdb.org/gsea/msigdb/cards/PID_BETA_CATENIN_NUC_PATHWAY
Canonical_Pathways	REACTOME_METABOLIC_DISORDERS_OF_BIOLOGICAL_OXIDATION_ENZYMES	36	6	0.000745709	0.00811789	CYP27B1:FDX1L:CYP1B1:CYP27A1:CYP24A1:CYP2U1	http://www.gsea-msigdb.org/gsea/msigdb/cards/REACTOME_METABOLIC_DISORDERS_OF_BIOLOGICAL_OXIDATION_ENZYMES
Canonical_Pathways	PID_GMCSF_PATHWAY	36	6	0.000745709	0.00811789	MAPK3:STAT5A:STAT3:STAT1:MAPK1:CISH	http://www.gsea-msigdb.org/gsea/msigdb/cards/PID_GMCSF_PATHWAY
Canonical_Pathways	KEGG_AUTOIMMUNE_THYROID_DISEASE	50	7	0.000813831	0.00881583	FASLG:PRF1:CD28:CTLA4:CD40:CD80:CD86	http://www.gsea-msigdb.org/gsea/msigdb/cards/KEGG_AUTOIMMUNE_THYROID_DISEASE
Canonical_Pathways	KEGG_GLIOMA	65	8	0.000845171	0.00911044	CDK4:MAPK3:PRKCA:PIK3R2:PIK3R2:TGFA:MAPK1:PIK3CB:CDKN1A	http://www.gsea-msigdb.org/gsea/msigdb/cards/KEGG_GLIOMA
Canonical_Pathways	KEGG_GRAFT_VERSUS_HOST_DISEASE	37	6	0.000867062	0.00926578	FASLG:PRF1:IL1B:CD28:CD80:CD86	http://www.gsea-msigdb.org/gsea/msigdb/cards/KEGG_GRAFT_VERSUS_HOST_DISEASE
Canonical_Pathways	REACTOME_ONCOGENIC_MAPK_SIGNALING	81	9	0.000868008	0.00926578	LMNA:IQGAP1:MAPK3:ITGB3:ITGB3:BCL2L11:MAPK1:PAPSS1:TRIM24:AGK	http://www.gsea-msigdb.org/gsea/msigdb/cards/REACTOME_ONCOGENIC_MAPK_SIGNALING
Canonical_Pathways	BIOCARTA_NEUTROPHIL_PATHWAY	7	3	0.000930949	0.00981602	ITGAL:ITGAM:ICAM1	http://www.gsea-msigdb.org/gsea/msigdb/cards/BIOCARTA_NEUTROPHIL_PATHWAY
Canonical_Pathways	BIOCARTA_CD40_PATHWAY	15	4	0.000932946	0.00981602	NFKBIA:TRAF3:CD40:TNFAIP3	http://www.gsea-msigdb.org/gsea/msigdb/cards/BIOCARTA_CD40_PATHWAY
Canonical_Pathways	BIOCARTA_IL17_PATHWAY	15	4	0.000932946	0.00981602	CD58:CD2:CD3E:CD3D	http://www.gsea-msigdb.org/gsea/msigdb/cards/BIOCARTA_IL17_PATHWAY
Canonical_Pathways	REACTOME_MAPK_FAMILY_SIGNALING_CASCADES	296	20	0.000955998	0.0100107	CDC14A:PEA15:PPP2R5A:IL2RA:DUSP6:FLT3:RASGRP1:IQGAP1:MAPK3:ERBB2:ITGB3:ITGB3:TYK2:XPO1:TGFA:MAPK1:IL2RB:IL6ST:GFRA2:NRG1:NRG1-IT2:MYC	http://www.gsea-msigdb.org/gsea/msigdb/cards/REACTOME_MAPK_FAMILY_SIGNALING_CASCADES
Canonical_Pathways	PID_PTP1B_PATHWAY	52	7	0.00103354	0.0107205	SPRY2:STAT5A:STAT3:ITGB3:ITGB3:CDH2:TYK2:BLK	http://www.gsea-msigdb.org/gsea/msigdb/cards/PID_PTP1B_PATHWAY
Canonical_Pathways	BIOCARTA_PPARA_PATHWAY	52	7	0.00103354	0.0107205	NFKBIA:MAPK3:STAT5A:PRKCA:MAPK1:ME1:MYC	http://www.gsea-msigdb.org/gsea/msigdb/cards/BIOCARTA_PPARA_PATHWAY
Canonical_Pathways	REACTOME_CLASS_A_1_RHODOPSIN_LIKE_RECEPTORS	320	21	0.00104554	0.0107779	S1PR1:XCL1:PTGDR2:P2RY2:CXCR5:LPAR5:LPAR6:PTGDR:PTGER2:GPR65:ADORA2B:P2RY11:S1PR5:FPR3:OXER1:GPBAR1:OPRL1:GHRL:P2RY14:PTGER4:P2RY10	http://www.gsea-msigdb.org/gsea/msigdb/cards/REACTOME_CLASS_A_1_RHODOPSIN_LIKE_RECEPTORS
Canonical_Pathways	PID_INTEGRIN_CS_PATHWAY	26	5	0.00105648	0.0107779	ITGB7:ITGA5:ITGAL:ITGAM:ITGB3:ITGB3	http://www.gsea-msigdb.org/gsea/msigdb/cards/PID_INTEGRIN_CS_PATHWAY
Canonical_Pathways	BIOCARTA_RACCYCD_PATHWAY	26	5	0.00105648	0.0107779	CDK4:NFKBIA:MAPK3:MAPK1:CDKN1A	http://www.gsea-msigdb.org/gsea/msigdb/cards/BIOCARTA_RACCYCD_PATHWAY
Canonical_Pathways	PID_P53_DOWNSTREAM_PATHWAY	136	12	0.00105867	0.0107779	CTSD:CASP1:VDR:BCL2:CARM1:SMARCA4:BBC3:TGFA:CDKN1A:PRDM1:IGFBP3:NDRG1	http://www.gsea-msigdb.org/gsea/msigdb/cards/PID_P53_DOWNSTREAM_PATHWAY
Canonical_Pathways	KEGG_VIRAL_MYOCARDITIS	68	8	0.00114157	0.0115683	PRF1:ITGAL:ICAM1:MYH14:CD28:CD40:CD80:CD86	http://www.gsea-msigdb.org/gsea/msigdb/cards/KEGG_VIRAL_MYOCARDITIS
Canonical_Pathways	PID_SMAD2_3PATHWAY	16	4	0.00121372	0.0121871	CTDSP2:MAPK3:KPNB1:MAPK1	http://www.gsea-msigdb.org/gsea/msigdb/cards/PID_SMAD2_3PATHWAY
Canonical_Pathways	BIOCARTA_IL7_PATHWAY	16	4	0.00121372	0.0121871	STAT5A:BCL2:IL7R:IL7	http://www.gsea-msigdb.org/gsea/msigdb/cards/BIOCARTA_IL7_PATHWAY
Canonical_Pathways	REACTOME_FATTY_ACID_METABOLISM	177	14	0.0012365	0.012309	FAM213B:AKR1C3:SCD:LTA4H:ALOX5AP:DPEP2:CYP1B1:SLC25A1:CYP2U1:HADH:ECI2:ELOVL4:PON2:EPHX2	http://www.gsea-msigdb.org/gsea/msigdb/cards/REACTOME_FATTY_ACID_METABOLISM
Canonical_Pathways	REACTOME_TRANSCRIPTIONAL_REGULATION_BY_RUNX2	120	11	0.00123706	0.012309	ITGA5:CDK4:MAPK3:MAF:STAT1:HDAC4:MAPK1:GSK3B:SKP2:CDKN1A:HEY1	http://www.gsea-msigdb.org/gsea/msigdb/cards/REACTOME_TRANSCRIPTIONAL_REGULATION_BY_RUNX2
Canonical_Pathways	BIOCARTA_GH_PATHWAY	27	5	0.00126397	0.012464	SOCS1:MAPK3:STAT5A:PRKCA:MAPK1	http://www.gsea-msigdb.org/gsea/msigdb/cards/BIOCARTA_GH_PATHWAY
Canonical_Pathways	BIOCARTA_EGF_PATHWAY	27	5	0.00126397	0.012464	MAPK3:STAT5A:STAT3:PRKCA:STAT1	http://www.gsea-msigdb.org/gsea/msigdb/cards/BIOCARTA_EGF_PATHWAY
Canonical_Pathways	REACTOME_ESR_MEDIATED_SIGNALING	218	16	0.00127462	0.0125129	HIST2H2BE:CTSD:AXIN1:MAPK3:BCL2:CARM1:PIK3R2:PIK3R2:JUND:XPO1:TGFA:MMP9:TFF3:MAPK1:CXXC5:HIST1H3H:MYC	http://www.gsea-msigdb.org/gsea/msigdb/cards/REACTOME_ESR_MEDIATED_SIGNALING
Canonical_Pathways	KEGG_ALZHEIMERS_DISEASE	159	13	0.00134978	0.0131918	CACNA1S:IDE:TNFRSF1A:LRP1:MAPK3:COX4I1:MAPT:PPP3R1:IL1B:MAPK1:ITPR1:GSK3B:MME	http://www.gsea-msigdb.org/gsea/msigdb/cards/KEGG_ALZHEIMERS_DISEASE
Canonical_Pathways	KEGG_LEISHMANIA_INFECTION	70	8	0.00138144	0.0134415	NFKBIA:MAPK3:ITGAM:IL1B:STAT1:MAPK1:IL12A:IFNGR1	http://www.gsea-msigdb.org/gsea/msigdb/cards/KEGG_LEISHMANIA_INFECTION
Canonical_Pathways	REACTOME_UB_SPECIFIC_PROCESSING_PROTEASES	220	16	0.0014013	0.0135747	HIST2H2BE:TNKS2:IDE:BIRC3:USP2:NFKBIA:USP3:AXIN1:BECN1:AXIN2:KEAP1:USP34:SKP2:RNF146:POLB:MYC	http://www.gsea-msigdb.org/gsea/msigdb/cards/REACTOME_UB_SPECIFIC_PROCESSING_PROTEASES
Canonical_Pathways	REACTOME_DISEASES_OF_METABOLISM	104	10	0.0014158	0.013655	CYP27B1:AMN:NAGLU:CD320:FDX1L:CYP1B1:CYP27A1:CYP24A1:CYP2U1:IDS:IDS	http://www.gsea-msigdb.org/gsea/msigdb/cards/REACTOME_DISEASES_OF_METABOLISM
Canonical_Pathways	REACTOME_INTERLEUKIN_1_PROCESSING	8	3	0.0014554	0.0139149	NFKB2:CASP1:IL1B	http://www.gsea-msigdb.org/gsea/msigdb/cards/REACTOME_INTERLEUKIN_1_PROCESSING
Canonical_Pathways	REACTOME_BINDING_OF_TCF_LEF:CTNNB1_TO_TARGET_GENE_PROMOTERS	8	3	0.0014554	0.0139149	AXIN2:LEF1:MYC	http://www.gsea-msigdb.org/gsea/msigdb/cards/REACTOME_BINDING_OF_TCF_LEF:CTNNB1_TO_TARGET_GENE_PROMOTERS
Canonical_Pathways	BIOCARTA_G1_PATHWAY	28	5	0.00150007	0.0142183	CDK4:GSK3B:SKP2:CDKN1A:CDKN2B	http://www.gsea-msigdb.org/gsea/msigdb/cards/BIOCARTA_G1_PATHWAY
Canonical_Pathways	BIOCARTA_PDGF_PATHWAY	28	5	0.00150007	0.0142183	MAPK3:STAT5A:STAT3:PRKCA:STAT1	http://www.gsea-msigdb.org/gsea/msigdb/cards/BIOCARTA_PDGF_PATHWAY
Canonical_Pathways	REACTOME_PLASMA_LIPOPROTEIN_ASSEMBLY_REMODELING_AND_CLEARANCE	71	8	0.00151551	0.014303	LDLRAP1:LIPA:AMN:LMF1:RP11-161M6.2:FGF21:PLTP:PCSK5:ABCA1	http://www.gsea-msigdb.org/gsea/msigdb/cards/REACTOME_PLASMA_LIPOPROTEIN_ASSEMBLY_REMODELING_AND_CLEARANCE
Canonical_Pathways	BIOCARTA_ARAP_PATHWAY	17	4	0.00154868	0.0144917	CYTH1:ARFGEF2:ARAP2:GPLD1	http://www.gsea-msigdb.org/gsea/msigdb/cards/BIOCARTA_ARAP_PATHWAY
Canonical_Pathways	REACTOME_FORMATION_OF_SENESCENCE_ASSOCIATED_HETEROCHROMATIN_FOCI_SAHF	17	4	0.00154868	0.0144917	UBN1:CABIN1:KB-318B8.7:HIST1H1C:CDKN1A	http://www.gsea-msigdb.org/gsea/msigdb/cards/REACTOME_FORMATION_OF_SENESCENCE_ASSOCIATED_HETEROCHROMATIN_FOCI_SAHF
Canonical_Pathways	REACTOME_FORMATION_OF_THE_BETA_CATENIN:TCF_TRANSACTIVATING_COMPLEX	89	9	0.00170081	0.0157987	HIST2H2BE:CDC73:BCL9L:AXIN2:SMARCA4:LEF1:HIST1H3H:MYC:TLE1	http://www.gsea-msigdb.org/gsea/msigdb/cards/REACTOME_FORMATION_OF_THE_BETA_CATENIN:TCF_TRANSACTIVATING_COMPLEX
Canonical_Pathways	KEGG_ALDOSTERONE_REGULATED_SODIUM_REABSORPTION	42	6	0.00171709	0.0157987	SCNN1A:MAPK3:PRKCA:PIK3R2:PIK3R2:MAPK1:PIK3CB	http://www.gsea-msigdb.org/gsea/msigdb/cards/KEGG_ALDOSTERONE_REGULATED_SODIUM_REABSORPTION
Canonical_Pathways	REACTOME_NCAM1_INTERACTIONS	42	6	0.00171709	0.0157987	CACNA1S:COL5A3:PRNP:COL6A2:CACNA1I:GFRA2	http://www.gsea-msigdb.org/gsea/msigdb/cards/REACTOME_NCAM1_INTERACTIONS
Canonical_Pathways	PID_BMP_PATHWAY	42	6	0.00171709	0.0157987	CTDSP2:NOG:MAPK1:GSK3B:RGMB:SMAD5	http://www.gsea-msigdb.org/gsea/msigdb/cards/PID_BMP_PATHWAY
Canonical_Pathways	REACTOME_SIGNALING_BY_NOTCH1	73	8	0.00181448	0.0166252	MIB2:HES5:HDAC4:RBPJ:DLL1:HEY1:MYC:TLE1	http://www.gsea-msigdb.org/gsea/msigdb/cards/REACTOME_SIGNALING_BY_NOTCH1
Canonical_Pathways	REACTOME_PEPTIDE_HORMONE_METABOLISM	90	9	0.00183911	0.0167809	SLC30A7:EXOC6:CTSD:KIF5A:GZMH:KIF5C:DPP4:GHRL:MME	http://www.gsea-msigdb.org/gsea/msigdb/cards/REACTOME_PEPTIDE_HORMONE_METABOLISM
Canonical_Pathways	REACTOME_TRANSCRIPTIONAL_REGULATION_BY_TP53	359	22	0.00192393	0.0174823	PRDX1:CASP1:USP2:PIP4K2C:SETD8:GTF2H3:BLM:RMI2:TMEM219:COX4I1:BRCA1:CARM1:BBC3:YWHAH:CDKN1A:PRDM1:IGFBP3:LAMTOR4:HIPK2:NBN:NDRG1:SURF1	http://www.gsea-msigdb.org/gsea/msigdb/cards/REACTOME_TRANSCRIPTIONAL_REGULATION_BY_TP53
Canonical_Pathways	REACTOME_SIGNALING_BY_CYTOSOLIC_FGFR1_FUSION_MUTANTS	18	4	0.00194292	0.0175822	STAT5A:STAT3:STAT1:TRIM24	http://www.gsea-msigdb.org/gsea/msigdb/cards/REACTOME_SIGNALING_BY_CYTOSOLIC_FGFR1_FUSION_MUTANTS
Canonical_Pathways	REACTOME_FC_EPSILON_RECEPTOR_FCERI_SIGNALING	186	14	0.00197405	0.0176339	BCL10:FCER1A:NFKBIA:RASGRP1:MAPK3:MALT1:PIK3R2:PIK3R2:PPP3R1:MAPK1:GRAP2:ITPR1:PIK3CB:TXK:CARD11	http://www.gsea-msigdb.org/gsea/msigdb/cards/REACTOME_FC_EPSILON_RECEPTOR_FCERI_SIGNALING
Canonical_Pathways	PID_AVB3_INTEGRIN_PATHWAY	74	8	0.00198046	0.0176339	COL8A2:COL17A1:PXN:MAPK3:ITGB3:ITGB3:RPS6KB1:COL6A2:MAPK1	http://www.gsea-msigdb.org/gsea/msigdb/cards/PID_AVB3_INTEGRIN_PATHWAY
Canonical_Pathways	REACTOME_SIGNALING_BY_NOTCH1_IN_CANCER	58	7	0.00198071	0.0176339	MIB2:HES5:HDAC4:RBPJ:DLL1:HEY1:MYC	http://www.gsea-msigdb.org/gsea/msigdb/cards/REACTOME_SIGNALING_BY_NOTCH1_IN_CANCER
Canonical_Pathways	REACTOME_IRON_UPTAKE_AND_TRANSPORT	58	7	0.00198071	0.0176339	ATP6V0B:SLC22A17:ATP6V0D1:ATP6V0A1:CYBRD1:ATP6V0E1:LCN2	http://www.gsea-msigdb.org/gsea/msigdb/cards/REACTOME_IRON_UPTAKE_AND_TRANSPORT
Canonical_Pathways	REACTOME_SURFACTANT_METABOLISM	30	5	0.00206726	0.0182567	PGA4:PGA5:P2RY2:CKAP4:ADORA2B	http://www.gsea-msigdb.org/gsea/msigdb/cards/REACTOME_SURFACTANT_METABOLISM
Canonical_Pathways	REACTOME_ACTIVATION_OF_BH3_ONLY_PROTEINS	30	5	0.00206726	0.0182567	BCL2:BBC3:PPP3R1:BCL2L11:YWHAH	http://www.gsea-msigdb.org/gsea/msigdb/cards/REACTOME_ACTIVATION_OF_BH3_ONLY_PROTEINS
Canonical_Pathways	REACTOME_INTERLEUKIN_23_SIGNALING	9	3	0.00213316	0.0185408	STAT3:TYK2:IL12RB1	http://www.gsea-msigdb.org/gsea/msigdb/cards/REACTOME_INTERLEUKIN_23_SIGNALING
Canonical_Pathways	REACTOME_INTERLEUKIN_9_SIGNALING	9	3	0.00213316	0.0185408	STAT5A:STAT3:STAT1	http://www.gsea-msigdb.org/gsea/msigdb/cards/REACTOME_INTERLEUKIN_9_SIGNALING
Canonical_Pathways	BIOCARTA_BBCELL_PATHWAY	9	3	0.00213316	0.0185408	FASLG:CD28:CD40	http://www.gsea-msigdb.org/gsea/msigdb/cards/BIOCARTA_BBCELL_PATHWAY
Canonical_Pathways	REACTOME_MAPK1_ERK2_ACTIVATION	9	3	0.00213316	0.0185408	TYK2:MAPK1:IL6ST	http://www.gsea-msigdb.org/gsea/msigdb/cards/REACTOME_MAPK1_ERK2_ACTIVATION
Canonical_Pathways	NABA_CORE_MATRISOME	274	18	0.0022767	0.0196622	COL8A2:LAMC1:SPOCK2:COL17A1:VWA5A:NELL2:GAS6:IGFALS:COL5A3:VIT:FBLN7:COL6A2:COLQ:SPON2:IGFBP7:TGFBI:COL19A1:IGFBP3	http://www.gsea-msigdb.org/gsea/msigdb/cards/NABA_CORE_MATRISOME
Canonical_Pathways	REACTOME_METABOLISM_OF_VITAMINS_AND_COFACTORS	189	14	0.00228901	0.0196622	PANK4:AKR1C3:TCN1:LRP1:SHMT2:AMN:QPRT:PNPO:CD320:PARP9:PARP14:CD38:NADK2:VNN1	http://www.gsea-msigdb.org/gsea/msigdb/cards/REACTOME_METABOLISM_OF_VITAMINS_AND_COFACTORS
Canonical_Pathways	KEGG_CHEMOKINE_SIGNALING_PATHWAY	189	14	0.00228901	0.0196622	XCL1:CXCR5:PXN:NFKBIA:MAPK3:CCL3:STAT3:PIK3R2:PIK3R2:STAT1:PREX1:CRKL:MAPK1:GSK3B:PIK3CB	http://www.gsea-msigdb.org/gsea/msigdb/cards/KEGG_CHEMOKINE_SIGNALING_PATHWAY
Canonical_Pathways	BIOCARTA_IL12_PATHWAY	19	4	0.00240147	0.0201688	CD3E:CD3D:TYK2:IL12RB1	http://www.gsea-msigdb.org/gsea/msigdb/cards/BIOCARTA_IL12_PATHWAY
Canonical_Pathways	BIOCARTA_TOB1_PATHWAY	19	4	0.00240147	0.0201688	IL2RA:CD3E:CD3D:CD28	http://www.gsea-msigdb.org/gsea/msigdb/cards/BIOCARTA_TOB1_PATHWAY
Canonical_Pathways	BIOCARTA_CCR3_PATHWAY	19	4	0.00240147	0.0201688	PPP1R12B:MAPK3:PRKCA:MAPK1	http://www.gsea-msigdb.org/gsea/msigdb/cards/BIOCARTA_CCR3_PATHWAY
Canonical_Pathways	PID_AVB3_OPN_PATHWAY	31	5	0.00240301	0.0201688	NFKBIA:MAPK3:ITGB3:ITGB3:MMP9:MAPK1	http://www.gsea-msigdb.org/gsea/msigdb/cards/PID_AVB3_OPN_PATHWAY
Canonical_Pathways	REACTOME_NICOTINATE_METABOLISM	31	5	0.00240301	0.0201688	QPRT:PARP9:PARP14:CD38:NADK2	http://www.gsea-msigdb.org/gsea/msigdb/cards/REACTOME_NICOTINATE_METABOLISM
Canonical_Pathways	REACTOME_RUNX2_REGULATES_BONE_DEVELOPMENT	31	5	0.00240301	0.0201688	MAPK3:MAF:HDAC4:MAPK1:HEY1	http://www.gsea-msigdb.org/gsea/msigdb/cards/REACTOME_RUNX2_REGULATES_BONE_DEVELOPMENT
Canonical_Pathways	REACTOME_PHOSPHOLIPID_METABOLISM	211	15	0.00242501	0.020276	GDPD5:DGAT2:PIP4K2C:PITPNM2:GDE1:CDIPT:GDPD3:GDPD1:SLC44A2:PIK3R2:PIK3R2:MBOAT2:PIK3CB:AGPAT9:SYNJ2:AGK	http://www.gsea-msigdb.org/gsea/msigdb/cards/REACTOME_PHOSPHOLIPID_METABOLISM
Canonical_Pathways	REACTOME_METABOLISM_OF_STEROIDS	150	12	0.00243854	0.020312	AKR1C3:SCD:VDR:CYP27B1:HSD17B1:KPNB1:OSBPL7:FDX1L:CARM1:CYP27A1:CYP24A1:INSIG1	http://www.gsea-msigdb.org/gsea/msigdb/cards/REACTOME_METABOLISM_OF_STEROIDS
Canonical_Pathways	REACTOME_RESPONSE_TO_ELEVATED_PLATELET_CYTOSOLIC_CA2PLUS	131	11	0.00249531	0.0207064	CAP1:TAGLN2:F5:GAS6:ALDOA:ITGB3:ITGB3:PRKCA:PLEK:PHACTR2:CD36:FAM49B	http://www.gsea-msigdb.org/gsea/msigdb/cards/REACTOME_RESPONSE_TO_ELEVATED_PLATELET_CYTOSOLIC_CA2PLUS
Canonical_Pathways	REACTOME_CA2PLUS_PATHWAY	61	7	0.00265441	0.0218616	FZD2:AXIN2:PRKCA:PPP3R1:ITPR1:LEF1:MYC	http://www.gsea-msigdb.org/gsea/msigdb/cards/REACTOME_CA2PLUS_PATHWAY
Canonical_Pathways	REACTOME_ASSEMBLY_OF_COLLAGEN_FIBRILS_AND_OTHER_MULTIMERIC_STRUCTURES	61	7	0.00265441	0.0218616	COL8A2:COL17A1:COL5A3:LOXL3:MMP9:COL6A2:CTSL	http://www.gsea-msigdb.org/gsea/msigdb/cards/REACTOME_ASSEMBLY_OF_COLLAGEN_FIBRILS_AND_OTHER_MULTIMERIC_STRUCTURES
Canonical_Pathways	PID_SYNDECAN_1_PATHWAY	46	6	0.00276289	0.0225377	COL8A2:COL17A1:MAPK3:MMP9:COL6A2:MAPK1	http://www.gsea-msigdb.org/gsea/msigdb/cards/PID_SYNDECAN_1_PATHWAY
Canonical_Pathways	PID_A6B1_A6B4_INTEGRIN_PATHWAY	46	6	0.00276289	0.0225377	LAMC1:COL17A1:ERBB2:RPS6KB1:PRKCA:YWHAH	http://www.gsea-msigdb.org/gsea/msigdb/cards/PID_A6B1_A6B4_INTEGRIN_PATHWAY
Canonical_Pathways	REACTOME_SIGNALING_BY_NTRK1_TRKA	78	8	0.00276725	0.0225377	DUSP6:MAPK3:STAT3:PIK3R2:PIK3R2:CRKL:MAPK1:PIK3CB:MEF2C	http://www.gsea-msigdb.org/gsea/msigdb/cards/REACTOME_SIGNALING_BY_NTRK1_TRKA
Canonical_Pathways	REACTOME_INFLAMMASOMES	20	4	0.00292927	0.0234701	NFKB2:CASP1:NLRP1:BCL2	http://www.gsea-msigdb.org/gsea/msigdb/cards/REACTOME_INFLAMMASOMES
Canonical_Pathways	BIOCARTA_ATM_PATHWAY	20	4	0.00292927	0.0234701	NFKBIA:BRCA1:CDKN1A:NBN	http://www.gsea-msigdb.org/gsea/msigdb/cards/BIOCARTA_ATM_PATHWAY
Canonical_Pathways	KEGG_UBIQUITIN_MEDIATED_PROTEOLYSIS	134	11	0.0029764	0.0234701	BIRC3:UBE4A:SOCS1:BRCA1:CDC27:KEAP1:SAE1:ANAPC1:UBE2L3:PPIL2:SKP2	http://www.gsea-msigdb.org/gsea/msigdb/cards/KEGG_UBIQUITIN_MEDIATED_PROTEOLYSIS
Canonical_Pathways	REACTOME_RUNX1_AND_FOXP3_CONTROL_THE_DEVELOPMENT_OF_REGULATORY_T_LYMPHOCYTES_TREGS	10	3	0.00297779	0.0234701	IL2RA:CTLA4:FOXP3	http://www.gsea-msigdb.org/gsea/msigdb/cards/REACTOME_RUNX1_AND_FOXP3_CONTROL_THE_DEVELOPMENT_OF_REGULATORY_T_LYMPHOCYTES_TREGS
Canonical_Pathways	REACTOME_INTERLEUKIN_21_SIGNALING	10	3	0.00297779	0.0234701	STAT5A:STAT3:STAT1	http://www.gsea-msigdb.org/gsea/msigdb/cards/REACTOME_INTERLEUKIN_21_SIGNALING
Canonical_Pathways	REACTOME_MAPK3_ERK1_ACTIVATION	10	3	0.00297779	0.0234701	MAPK3:TYK2:IL6ST	http://www.gsea-msigdb.org/gsea/msigdb/cards/REACTOME_MAPK3_ERK1_ACTIVATION
Canonical_Pathways	REACTOME_FRS2_MEDIATED_ACTIVATION	10	3	0.00297779	0.0234701	MAPK3:CRKL:MAPK1	http://www.gsea-msigdb.org/gsea/msigdb/cards/REACTOME_FRS2_MEDIATED_ACTIVATION
Canonical_Pathways	REACTOME_POU5F1_OCT4_SOX2_NANOG_REPRESS_GENES_RELATED_TO_DIFFERENTIATION	10	3	0.00297779	0.0234701	HHEX:TSC22D1:EOMES	http://www.gsea-msigdb.org/gsea/msigdb/cards/REACTOME_POU5F1_OCT4_SOX2_NANOG_REPRESS_GENES_RELATED_TO_DIFFERENTIATION
Canonical_Pathways	BIOCARTA_MONOCYTE_PATHWAY	10	3	0.00297779	0.0234701	ITGAL:ITGAM:ICAM1	http://www.gsea-msigdb.org/gsea/msigdb/cards/BIOCARTA_MONOCYTE_PATHWAY
Canonical_Pathways	REACTOME_DOWNSTREAM_TCR_SIGNALING	97	9	0.00307759	0.0238108	BCL10:CD3E:CD3D:NFKBIA:MALT1:PIK3R2:PIK3R2:PIK3CB:CARD11:RIPK2	http://www.gsea-msigdb.org/gsea/msigdb/cards/REACTOME_DOWNSTREAM_TCR_SIGNALING
Canonical_Pathways	PID_IL6_7_PATHWAY	47	6	0.00308599	0.0238108	STAT3:TYK2:STAT1:IL6ST:CEBPD:MYC	http://www.gsea-msigdb.org/gsea/msigdb/cards/PID_IL6_7_PATHWAY
Canonical_Pathways	REACTOME_INTERLEUKIN_12_SIGNALING	47	6	0.00308599	0.0238108	BOLA2:BOLA2B:SERPINB2:TYK2:IL12RB1:IL12A	http://www.gsea-msigdb.org/gsea/msigdb/cards/REACTOME_INTERLEUKIN_12_SIGNALING
Canonical_Pathways	REACTOME_NOTCH1_INTRACELLULAR_DOMAIN_REGULATES_TRANSCRIPTION	47	6	0.00308599	0.0238108	HES5:HDAC4:RBPJ:HEY1:MYC:TLE1	http://www.gsea-msigdb.org/gsea/msigdb/cards/REACTOME_NOTCH1_INTRACELLULAR_DOMAIN_REGULATES_TRANSCRIPTION
Canonical_Pathways	KEGG_TYPE_II_DIABETES_MELLITUS	47	6	0.00308599	0.0238108	SOCS2:SOCS1:MAPK3:PIK3R2:PIK3R2:MAPK1:PIK3CB	http://www.gsea-msigdb.org/gsea/msigdb/cards/KEGG_TYPE_II_DIABETES_MELLITUS
Canonical_Pathways	PID_DELTA_NP63_PATHWAY	47	6	0.00308599	0.0238108	PPP2R5A:VDR:GSK3B:IGFBP3:NRG1:NRG1-IT2:CEBPD	http://www.gsea-msigdb.org/gsea/msigdb/cards/PID_DELTA_NP63_PATHWAY
Canonical_Pathways	REACTOME_CD28_CO_STIMULATION	33	5	0.0031906	0.0242773	PIK3R2:PIK3R2:CD28:GRAP2:CD80:CD86	http://www.gsea-msigdb.org/gsea/msigdb/cards/REACTOME_CD28_CO_STIMULATION
Canonical_Pathways	REACTOME_ONCOGENE_INDUCED_SENESCENCE	33	5	0.0031906	0.0242773	ETS1:CDK4:MAPK3:MAPK1:CDKN2B	http://www.gsea-msigdb.org/gsea/msigdb/cards/REACTOME_ONCOGENE_INDUCED_SENESCENCE
Canonical_Pathways	REACTOME_SIGNALING_BY_NOTCH2	33	5	0.0031906	0.0242773	MIB2:HES5:FCER2:RBPJ:DLL1	http://www.gsea-msigdb.org/gsea/msigdb/cards/REACTOME_SIGNALING_BY_NOTCH2
Canonical_Pathways	PID_EPO_PATHWAY	33	5	0.0031906	0.0242773	STAT5A:BCL2:EPOR:STAT1:CRKL	http://www.gsea-msigdb.org/gsea/msigdb/cards/PID_EPO_PATHWAY
Canonical_Pathways	REACTOME_INTERLEUKIN_3_INTERLEUKIN_5_AND_GM_CSF_SIGNALING	48	6	0.00343645	0.0260578	IL2RA:STAT5A:PIK3R2:PIK3R2:CRKL:IL2RB:PIK3CB	http://www.gsea-msigdb.org/gsea/msigdb/cards/REACTOME_INTERLEUKIN_3_INTERLEUKIN_5_AND_GM_CSF_SIGNALING
Canonical_Pathways	REACTOME_DOWNSTREAM_SIGNALING_EVENTS_OF_B_CELL_RECEPTOR_BCR	81	8	0.00350275	0.0261447	BCL10:NFKBIA:RASGRP1:MALT1:REL:PPP3R1:NFKBIE:CARD11	http://www.gsea-msigdb.org/gsea/msigdb/cards/REACTOME_DOWNSTREAM_SIGNALING_EVENTS_OF_B_CELL_RECEPTOR_BCR
Canonical_Pathways	KEGG_INSULIN_SIGNALING_PATHWAY	137	11	0.00352942	0.0261447	SOCS2:SOCS1:MAPK3:RPS6KB1:TRIP10:PIK3R2:PIK3R2:CRKL:MAPK1:GSK3B:PIK3CB:FBP1	http://www.gsea-msigdb.org/gsea/msigdb/cards/KEGG_INSULIN_SIGNALING_PATHWAY
Canonical_Pathways	REACTOME_SIGNALING_BY_NTRKS	99	9	0.00353108	0.0261447	DUSP6:MAPK3:STAT3:PIK3R2:PIK3R2:CRKL:MAPK1:PIK3CB:MEF2C:PCSK5	http://www.gsea-msigdb.org/gsea/msigdb/cards/REACTOME_SIGNALING_BY_NTRKS
Canonical_Pathways	BIOCARTA_CERAMIDE_PATHWAY	21	4	0.00353114	0.0261447	TNFRSF1A:MAPK3:BCL2:MAPK1	http://www.gsea-msigdb.org/gsea/msigdb/cards/BIOCARTA_CERAMIDE_PATHWAY
Canonical_Pathways	REACTOME_CTLA4_INHIBITORY_SIGNALING	21	4	0.00353114	0.0261447	PPP2R5A:CTLA4:CD80:CD86	http://www.gsea-msigdb.org/gsea/msigdb/cards/REACTOME_CTLA4_INHIBITORY_SIGNALING
Canonical_Pathways	PID_S1P_S1P1_PATHWAY	21	4	0.00353114	0.0261447	S1PR1:MAPK3:ITGB3:ITGB3:MAPK1	http://www.gsea-msigdb.org/gsea/msigdb/cards/PID_S1P_S1P1_PATHWAY
Canonical_Pathways	REACTOME_SIGNAL_TRANSDUCTION_BY_L1	21	4	0.00353114	0.0261447	ITGA5:MAPK3:ITGB3:ITGB3:MAPK1	http://www.gsea-msigdb.org/gsea/msigdb/cards/REACTOME_SIGNAL_TRANSDUCTION_BY_L1
Canonical_Pathways	REACTOME_TCR_SIGNALING	118	10	0.00360272	0.0265566	BCL10:CD3E:CD3D:NFKBIA:MALT1:PIK3R2:PIK3R2:GRAP2:PIK3CB:CARD11:RIPK2	http://www.gsea-msigdb.org/gsea/msigdb/cards/REACTOME_TCR_SIGNALING
Canonical_Pathways	REACTOME_G_ALPHA_I_SIGNALLING_EVENTS	402	23	0.00363705	0.0265566	DHRS3:S1PR1:RGS18:RGS1:AKR1C3:PTGDR2:MYO7A:CXCR5:LPAR5:LRP1:HSD17B1:PRKCA:PDE4A:S1PR5:PDE4C:FPR3:OXER1:PPP3R1:DHRS9:OPRL1:MAPK1:ITPR1:P2RY14	http://www.gsea-msigdb.org/gsea/msigdb/cards/REACTOME_G_ALPHA_I_SIGNALLING_EVENTS
Canonical_Pathways	PID_IL1_PATHWAY	34	5	0.00364715	0.0265566	CASP1:IL1R2:IL1B:IL1RAP:SQSTM1	http://www.gsea-msigdb.org/gsea/msigdb/cards/PID_IL1_PATHWAY
Canonical_Pathways	PID_IL2_PI3K_PATHWAY	34	5	0.00364715	0.0265566	IL2RA:RPS6KB1:BCL2:IL2RB:MYC	http://www.gsea-msigdb.org/gsea/msigdb/cards/PID_IL2_PI3K_PATHWAY
Canonical_Pathways	BIOCARTA_NUCLEARRS_PATHWAY	34	5	0.00364715	0.0265566	VDR:CYP27B1:CYP24A1:ABCB4:ABCA1	http://www.gsea-msigdb.org/gsea/msigdb/cards/BIOCARTA_NUCLEARRS_PATHWAY
Canonical_Pathways	REACTOME_CLEC7A_DECTIN_1_SIGNALING	100	9	0.00377666	0.0273345	BCL10:NFKB2:NFKBIA:MALT1:RELB:PPP3R1:IL1B:ITPR1:CARD11	http://www.gsea-msigdb.org/gsea/msigdb/cards/REACTOME_CLEC7A_DECTIN_1_SIGNALING
Canonical_Pathways	PID_SMAD2_3NUCLEAR_PATHWAY	82	8	0.00377885	0.0273345	LAMC1:VDR:CDK4:MED15:MEF2C:CDKN1A:MYC:CDKN2B	http://www.gsea-msigdb.org/gsea/msigdb/cards/PID_SMAD2_3NUCLEAR_PATHWAY
Canonical_Pathways	REACTOME_CYTOCHROME_P450_ARRANGED_BY_SUBSTRATE_TYPE	65	7	0.00381078	0.0274204	CYP27B1:FDX1L:CYP2S1:CYP1B1:CYP27A1:CYP24A1:CYP2U1	http://www.gsea-msigdb.org/gsea/msigdb/cards/REACTOME_CYTOCHROME_P450_ARRANGED_BY_SUBSTRATE_TYPE
Canonical_Pathways	REACTOME_SIGNALING_BY_NOTCH3	49	6	0.00381566	0.0274204	MIB2:HES5:STAT1:RBPJ:DLL1:HEY1	http://www.gsea-msigdb.org/gsea/msigdb/cards/REACTOME_SIGNALING_BY_NOTCH3
Canonical_Pathways	REACTOME_IRAK4_DEFICIENCY_TLR2_4	11	3	0.00400112	0.028474	TLR6:CD14:CD36	http://www.gsea-msigdb.org/gsea/msigdb/cards/REACTOME_IRAK4_DEFICIENCY_TLR2_4
Canonical_Pathways	BIOCARTA_EPONFKB_PATHWAY	11	3	0.00400112	0.028474	NFKBIA:EPOR:CDKN1A	http://www.gsea-msigdb.org/gsea/msigdb/cards/BIOCARTA_EPONFKB_PATHWAY
Canonical_Pathways	REACTOME_VITAMIN_D_CALCIFEROL_METABOLISM	11	3	0.00400112	0.028474	VDR:CYP27B1:CYP24A1	http://www.gsea-msigdb.org/gsea/msigdb/cards/REACTOME_VITAMIN_D_CALCIFEROL_METABOLISM
Canonical_Pathways	PID_HIV_NEF_PATHWAY	35	5	0.0041487	0.029169	FASLG:BIRC3:TNFRSF1A:NFKBIA:BCL2	http://www.gsea-msigdb.org/gsea/msigdb/cards/PID_HIV_NEF_PATHWAY
Canonical_Pathways	REACTOME_NOD1_2_SIGNALING_PATHWAY	35	5	0.0041487	0.029169	BIRC3:CASP4:CASP1:TNFAIP3:RIPK2	http://www.gsea-msigdb.org/gsea/msigdb/cards/REACTOME_NOD1_2_SIGNALING_PATHWAY
Canonical_Pathways	PID_HIF1_TFPATHWAY	66	7	0.00415183	0.029169	PFKFB3:ETS1:ALDOA:ID2:TFF3:NDRG1:ENG	http://www.gsea-msigdb.org/gsea/msigdb/cards/PID_HIF1_TFPATHWAY
Canonical_Pathways	PID_INTEGRIN1_PATHWAY	66	7	0.00415183	0.029169	VCAM1:LAMC1:ITGA5:TGM2:COL6A2:TGFBI:CD14	http://www.gsea-msigdb.org/gsea/msigdb/cards/PID_INTEGRIN1_PATHWAY
Canonical_Pathways	BIOCARTA_EICOSANOID_PATHWAY	22	4	0.00421174	0.0292165	ALOX5AP:PTGER2:PTGER4:EPHX2	http://www.gsea-msigdb.org/gsea/msigdb/cards/BIOCARTA_EICOSANOID_PATHWAY
Canonical_Pathways	BIOCARTA_IL2_PATHWAY	22	4	0.00421174	0.0292165	IL2RA:MAPK3:STAT5A:IL2RB	http://www.gsea-msigdb.org/gsea/msigdb/cards/BIOCARTA_IL2_PATHWAY
Canonical_Pathways	REACTOME_CD28_DEPENDENT_PI3K_AKT_SIGNALING	22	4	0.00421174	0.0292165	PIK3R2:PIK3R2:CD28:CD80:CD86	http://www.gsea-msigdb.org/gsea/msigdb/cards/REACTOME_CD28_DEPENDENT_PI3K_AKT_SIGNALING
Canonical_Pathways	REACTOME_NEURODEGENERATIVE_DISEASES	22	4	0.00421174	0.0292165	PRDX1:LMNA:FASLG:BCL2L11	http://www.gsea-msigdb.org/gsea/msigdb/cards/REACTOME_NEURODEGENERATIVE_DISEASES
Canonical_Pathways	REACTOME_PI_METABOLISM	84	8	0.00438124	0.0302017	GDPD5:PIP4K2C:GDE1:GDPD3:GDPD1:PIK3R2:PIK3R2:PIK3CB:SYNJ2	http://www.gsea-msigdb.org/gsea/msigdb/cards/REACTOME_PI_METABOLISM
Canonical_Pathways	KEGG_ECM_RECEPTOR_INTERACTION	84	8	0.00438124	0.0302017	LAMC1:ITGB7:ITGA5:ITGB3:ITGB3:COL5A3:COL6A2:GP5:CD36	http://www.gsea-msigdb.org/gsea/msigdb/cards/KEGG_ECM_RECEPTOR_INTERACTION
Canonical_Pathways	PID_TELOMERASE_PATHWAY	67	7	0.00451549	0.0309332	BLM:MAPK3:RPS6KB1:ZNFX1:MAPK1:NBN:MYC	http://www.gsea-msigdb.org/gsea/msigdb/cards/PID_TELOMERASE_PATHWAY
Canonical_Pathways	REACTOME_COLLAGEN_BIOSYNTHESIS_AND_MODIFYING_ENZYMES	67	7	0.00451549	0.0309332	COL8A2:COLGALT2:COL17A1:COL5A3:COLGALT1:COL6A2:COL19A1	http://www.gsea-msigdb.org/gsea/msigdb/cards/REACTOME_COLLAGEN_BIOSYNTHESIS_AND_MODIFYING_ENZYMES
Canonical_Pathways	REACTOME_MHC_CLASS_II_ANTIGEN_PRESENTATION	122	10	0.00456793	0.0311953	KIF11:CTSD:LAG3:DCTN2:KIF5A:AP1M2:IFI30:CTSA:CD74:CTSL	http://www.gsea-msigdb.org/gsea/msigdb/cards/REACTOME_MHC_CLASS_II_ANTIGEN_PRESENTATION
Canonical_Pathways	REACTOME_ION_CHANNEL_TRANSPORT	183	13	0.00459879	0.0312776	ATP6V0B:MCOLN2:MCOLN3:SCNN1A:ATP8B4:ATP6V0D1:ATP6V0A1:WNK4:ANO8:TRPM4:ATP9A:ATP6V0E1:TTYH3	http://www.gsea-msigdb.org/gsea/msigdb/cards/REACTOME_ION_CHANNEL_TRANSPORT
Canonical_Pathways	REACTOME_NEURONAL_SYSTEM	410	23	0.00460842	0.0312776	NRXN2:PPFIA1:SLC6A12:ALDH2:KCNK13:APBA2:MAPK3:KCNH4:MAPT:NSF:PRKCA:KCNJ2:RAB3A:HOMER3:LIN7B:SLC17A7:MAPK1:PPM1F:PANX2:CACNA2D3:IL1RAP:NRG1:NRG1-IT2:NCALD	http://www.gsea-msigdb.org/gsea/msigdb/cards/REACTOME_NEURONAL_SYSTEM
Canonical_Pathways	REACTOME_REPRODUCTION	142	11	0.00463118	0.0313353	OVGP1:HIST2H2BE:LMNA:CDK4:HVCN1:SYNE2:BLM:PSMC3IP:BRCA1:HIST1H3H:NBN	http://www.gsea-msigdb.org/gsea/msigdb/cards/REACTOME_REPRODUCTION
Canonical_Pathways	SIG_INSULIN_RECEPTOR_PATHWAY_IN_CARDIAC_MYOCYTES	51	6	0.00466586	0.0314731	CAP1:MAPK3:RPS6KB1:MAPK1:YWHAH:GSK3B	http://www.gsea-msigdb.org/gsea/msigdb/cards/SIG_INSULIN_RECEPTOR_PATHWAY_IN_CARDIAC_MYOCYTES
Canonical_Pathways	SIG_PIP3_SIGNALING_IN_B_LYMPHOCYTES	36	5	0.00469757	0.0315691	PHF11:RPS6KB1:PREX1:ITPR1:DAPP1	http://www.gsea-msigdb.org/gsea/msigdb/cards/SIG_PIP3_SIGNALING_IN_B_LYMPHOCYTES
Canonical_Pathways	KEGG_TGF_BETA_SIGNALING_PATHWAY	85	8	0.00470881	0.0315691	MAPK3:NOG:RPS6KB1:ID2:MAPK1:SMAD5:MYC:CDKN2B	http://www.gsea-msigdb.org/gsea/msigdb/cards/KEGG_TGF_BETA_SIGNALING_PATHWAY
Canonical_Pathways	REACTOME_SLC_MEDIATED_TRANSMEMBRANE_TRANSPORT	250	16	0.0049752	0.0331556	SLC30A7:SLC15A3:SLC6A12:SLC7A1:SLC7A8:SLC24A4:SLCO3A1:SLC26A11:SLC44A2:FGF21:SLC17A7:SLC20A1:SLC4A3:SLC12A5:SLC4A7:SLC15A2	http://www.gsea-msigdb.org/gsea/msigdb/cards/REACTOME_SLC_MEDIATED_TRANSMEMBRANE_TRANSPORT
Canonical_Pathways	PID_PRL_SIGNALING_EVENTS_PATHWAY	23	4	0.0049756	0.0331556	MAPK3:MAPK1:CDKN1A:PTP4A3	http://www.gsea-msigdb.org/gsea/msigdb/cards/PID_PRL_SIGNALING_EVENTS_PATHWAY
Canonical_Pathways	KEGG_CELL_CYCLE	124	10	0.00512127	0.0336196	CDC14A:CDK4:CDC27:ANAPC1:YWHAH:GSK3B:SKP2:CDKN1A:MYC:CDKN2B	http://www.gsea-msigdb.org/gsea/msigdb/cards/KEGG_CELL_CYCLE
Canonical_Pathways	KEGG_MTOR_SIGNALING_PATHWAY	52	6	0.00513964	0.0336196	MAPK3:RPS6KB1:PIK3R2:PIK3R2:CAB39:MAPK1:PIK3CB	http://www.gsea-msigdb.org/gsea/msigdb/cards/KEGG_MTOR_SIGNALING_PATHWAY
Canonical_Pathways	PID_AR_TF_PATHWAY	52	6	0.00513964	0.0336196	CARM1:REL:PDE9A:GSK3B:ZMIZ2:TRIM24	http://www.gsea-msigdb.org/gsea/msigdb/cards/PID_AR_TF_PATHWAY
Canonical_Pathways	REACTOME_PHASE_I_FUNCTIONALIZATION_OF_COMPOUNDS	105	9	0.00521166	0.0336196	CYP27B1:ALDH2:FDX1L:CYP2S1:CYP1B1:CYP27A1:CYP24A1:CYP2U1:ALDH1A1	http://www.gsea-msigdb.org/gsea/msigdb/cards/REACTOME_PHASE_I_FUNCTIONALIZATION_OF_COMPOUNDS
Canonical_Pathways	REACTOME_CD28_DEPENDENT_VAV1_PATHWAY	12	3	0.0052134	0.0336196	CD28:CD80:CD86	http://www.gsea-msigdb.org/gsea/msigdb/cards/REACTOME_CD28_DEPENDENT_VAV1_PATHWAY
Canonical_Pathways	REACTOME_PROLONGED_ERK_ACTIVATION_EVENTS	12	3	0.0052134	0.0336196	MAPK3:CRKL:MAPK1	http://www.gsea-msigdb.org/gsea/msigdb/cards/REACTOME_PROLONGED_ERK_ACTIVATION_EVENTS
Canonical_Pathways	BIOCARTA_PRION_PATHWAY	12	3	0.0052134	0.0336196	LAMC1:BCL2:PRNP	http://www.gsea-msigdb.org/gsea/msigdb/cards/BIOCARTA_PRION_PATHWAY
Canonical_Pathways	BIOCARTA_HES_PATHWAY	12	3	0.0052134	0.0336196	GSK3B:RBPJ:DLL1	http://www.gsea-msigdb.org/gsea/msigdb/cards/BIOCARTA_HES_PATHWAY
Canonical_Pathways	REACTOME_NOTCH2_INTRACELLULAR_DOMAIN_REGULATES_TRANSCRIPTION	12	3	0.0052134	0.0336196	HES5:FCER2:RBPJ	http://www.gsea-msigdb.org/gsea/msigdb/cards/REACTOME_NOTCH2_INTRACELLULAR_DOMAIN_REGULATES_TRANSCRIPTION
Canonical_Pathways	SA_PROGRAMMED_CELL_DEATH	12	3	0.0052134	0.0336196	BCL10:BCL2:BCL2L11	http://www.gsea-msigdb.org/gsea/msigdb/cards/SA_PROGRAMMED_CELL_DEATH
Canonical_Pathways	REACTOME_INTERLEUKIN_2_SIGNALING	12	3	0.0052134	0.0336196	IL2RA:STAT5A:IL2RB	http://www.gsea-msigdb.org/gsea/msigdb/cards/REACTOME_INTERLEUKIN_2_SIGNALING
Canonical_Pathways	BIOCARTA_ALK_PATHWAY	37	5	0.00529608	0.0340529	AXIN1:NOG:GSK3B:MEF2C:SMAD5	http://www.gsea-msigdb.org/gsea/msigdb/cards/BIOCARTA_ALK_PATHWAY
Canonical_Pathways	PID_VEGFR1_2_PATHWAY	69	7	0.00531427	0.0340702	MYOF:PXN:IQGAP1:MAPK3:ITGB3:ITGB3:PRKCA:MAPK1	http://www.gsea-msigdb.org/gsea/msigdb/cards/PID_VEGFR1_2_PATHWAY
Canonical_Pathways	REACTOME_TRANSCRIPTIONAL_REGULATION_OF_GRANULOPOIESIS	87	8	0.00541995	0.0346467	GFI1:HIST2H2BE:CDK4:STAT3:LEF1:HIST1H3H:CDKN1A:MYC	http://www.gsea-msigdb.org/gsea/msigdb/cards/REACTOME_TRANSCRIPTIONAL_REGULATION_OF_GRANULOPOIESIS
Canonical_Pathways	KEGG_RENAL_CELL_CARCINOMA	70	7	0.00575125	0.0365062	ETS1:MAPK3:PIK3R2:PIK3R2:TGFA:CRKL:MAPK1:PIK3CB	http://www.gsea-msigdb.org/gsea/msigdb/cards/KEGG_RENAL_CELL_CARCINOMA
Canonical_Pathways	KEGG_RIG_I_LIKE_RECEPTOR_SIGNALING_PATHWAY	70	7	0.00575125	0.0365062	NFKBIA:TRAF3:DHX58:TBKBP1:IRF3:IL12A:TMEM173	http://www.gsea-msigdb.org/gsea/msigdb/cards/KEGG_RIG_I_LIKE_RECEPTOR_SIGNALING_PATHWAY
Canonical_Pathways	REACTOME_CLASS_I_MHC_MEDIATED_ANTIGEN_PROCESSING_PRESENTATION	370	21	0.00578767	0.0365062	MIB2:GLMN:ASB13:UBE4A:SOCS1:CDC27:NPEPPS:MEX3C:KEAP1:CD207:ANAPC1:UBE2L3:TLR6:KLHL5:SKP2:CD14:RNF130:CD36:FBXO32:CTSL:CYBB	http://www.gsea-msigdb.org/gsea/msigdb/cards/REACTOME_CLASS_I_MHC_MEDIATED_ANTIGEN_PROCESSING_PRESENTATION
Canonical_Pathways	BIOCARTA_WNT_PATHWAY	24	4	0.00582704	0.0365062	AXIN1:GSK3B:MYC:TLE1	http://www.gsea-msigdb.org/gsea/msigdb/cards/BIOCARTA_WNT_PATHWAY
Canonical_Pathways	BIOCARTA_TFF_PATHWAY	24	4	0.00582704	0.0365062	MAPK3:ERBB2:TFF3:MAPK1	http://www.gsea-msigdb.org/gsea/msigdb/cards/BIOCARTA_TFF_PATHWAY
Canonical_Pathways	REACTOME_RUNX2_REGULATES_OSTEOBLAST_DIFFERENTIATION	24	4	0.00582704	0.0365062	MAPK3:MAF:MAPK1:HEY1	http://www.gsea-msigdb.org/gsea/msigdb/cards/REACTOME_RUNX2_REGULATES_OSTEOBLAST_DIFFERENTIATION
Canonical_Pathways	REACTOME_RHO_GTPASES_ACTIVATE_NADPH_OXIDASES	24	4	0.00582704	0.0365062	MAPK3:PRKCA:MAPK1:CYBB	http://www.gsea-msigdb.org/gsea/msigdb/cards/REACTOME_RHO_GTPASES_ACTIVATE_NADPH_OXIDASES
Canonical_Pathways	PID_FAS_PATHWAY	38	5	0.00594654	0.0370437	FASLG:BIRC3:PIK3R2:PIK3R2:PIK3CB:EZR	http://www.gsea-msigdb.org/gsea/msigdb/cards/PID_FAS_PATHWAY
Canonical_Pathways	PID_RAC1_REG_PATHWAY	38	5	0.00594654	0.0370437	ARHGAP9:ARHGEF25:CHN1:PREX1:CHN2	http://www.gsea-msigdb.org/gsea/msigdb/cards/PID_RAC1_REG_PATHWAY
Canonical_Pathways	REACTOME_ESTROGEN_DEPENDENT_GENE_EXPRESSION	147	11	0.00598964	0.0372068	HIST2H2BE:CTSD:AXIN1:BCL2:CARM1:JUND:TGFA:TFF3:CXXC5:HIST1H3H:MYC	http://www.gsea-msigdb.org/gsea/msigdb/cards/REACTOME_ESTROGEN_DEPENDENT_GENE_EXPRESSION
Canonical_Pathways	KEGG_MELANOMA	71	7	0.00621454	0.0384951	CDK4:MAPK3:PIK3R2:PIK3R2:FGF21:MAPK1:PIK3CB:CDKN1A	http://www.gsea-msigdb.org/gsea/msigdb/cards/KEGG_MELANOMA
Canonical_Pathways	REACTOME_ERKS_ARE_INACTIVATED	13	3	0.00662341	0.040346	DUSP6:MAPK3:MAPK1	http://www.gsea-msigdb.org/gsea/msigdb/cards/REACTOME_ERKS_ARE_INACTIVATED
Canonical_Pathways	BIOCARTA_GHRELIN_PATHWAY	13	3	0.00662341	0.040346	IGFALS:GHRL:IGFBP3	http://www.gsea-msigdb.org/gsea/msigdb/cards/BIOCARTA_GHRELIN_PATHWAY
Canonical_Pathways	REACTOME_CYTOCHROME_C_MEDIATED_APOPTOTIC_RESPONSE	13	3	0.00662341	0.040346	DIABLO:MAPK3:MAPK1	http://www.gsea-msigdb.org/gsea/msigdb/cards/REACTOME_CYTOCHROME_C_MEDIATED_APOPTOTIC_RESPONSE
Canonical_Pathways	BIOCARTA_IL10_PATHWAY	13	3	0.00662341	0.040346	STAT5A:STAT3:STAT1	http://www.gsea-msigdb.org/gsea/msigdb/cards/BIOCARTA_IL10_PATHWAY
Canonical_Pathways	BIOCARTA_LYM_PATHWAY	13	3	0.00662341	0.040346	VCAM1:ITGAL:ICAM1	http://www.gsea-msigdb.org/gsea/msigdb/cards/BIOCARTA_LYM_PATHWAY
Canonical_Pathways	REACTOME_TNFR1_INDUCED_PROAPOPTOTIC_SIGNALING	13	3	0.00662341	0.040346	USP2:TNFRSF1A:TNFAIP3	http://www.gsea-msigdb.org/gsea/msigdb/cards/REACTOME_TNFR1_INDUCED_PROAPOPTOTIC_SIGNALING
Canonical_Pathways	KEGG_AXON_GUIDANCE	129	10	0.00673525	0.0403593	SEMA4A:ABLIM1:SEMA4B:MAPK3:PPP3R1:EPHA4:MAPK1:GSK3B:EPHB1:DPYSL2	http://www.gsea-msigdb.org/gsea/msigdb/cards/KEGG_AXON_GUIDANCE
Canonical_Pathways	PID_INTEGRIN_A9B1_PATHWAY	25	4	0.00677022	0.0403593	VCAM1:ADAM15:PXN:TGM2	http://www.gsea-msigdb.org/gsea/msigdb/cards/PID_INTEGRIN_A9B1_PATHWAY
Canonical_Pathways	REACTOME_NOTCH3_INTRACELLULAR_DOMAIN_REGULATES_TRANSCRIPTION	25	4	0.00677022	0.0403593	HES5:STAT1:RBPJ:HEY1	http://www.gsea-msigdb.org/gsea/msigdb/cards/REACTOME_NOTCH3_INTRACELLULAR_DOMAIN_REGULATES_TRANSCRIPTION
Canonical_Pathways	REACTOME_SIGNALING_BY_ERYTHROPOIETIN	25	4	0.00677022	0.0403593	STAT5A:EPOR:CRKL:PIK3CB	http://www.gsea-msigdb.org/gsea/msigdb/cards/REACTOME_SIGNALING_BY_ERYTHROPOIETIN
Canonical_Pathways	REACTOME_NUCLEAR_EVENTS_KINASE_AND_TRANSCRIPTION_FACTOR_ACTIVATION	25	4	0.00677022	0.0403593	DUSP6:MAPK3:MAPK1:MEF2C	http://www.gsea-msigdb.org/gsea/msigdb/cards/REACTOME_NUCLEAR_EVENTS_KINASE_AND_TRANSCRIPTION_FACTOR_ACTIVATION
Canonical_Pathways	BIOCARTA_BAD_PATHWAY	25	4	0.00677022	0.0403593	MAPK3:BCL2:MAPK1:YWHAH	http://www.gsea-msigdb.org/gsea/msigdb/cards/BIOCARTA_BAD_PATHWAY
Canonical_Pathways	KEGG_BASAL_CELL_CARCINOMA	55	6	0.00677243	0.0403593	GLI1:AXIN1:FZD2:AXIN2:GSK3B:LEF1	http://www.gsea-msigdb.org/gsea/msigdb/cards/KEGG_BASAL_CELL_CARCINOMA
Canonical_Pathways	PID_FGF_PATHWAY	55	6	0.00677243	0.0403593	SPRY2:MAPK3:CDH2:STAT1:MMP9:MAPK1	http://www.gsea-msigdb.org/gsea/msigdb/cards/PID_FGF_PATHWAY
Canonical_Pathways	PID_TXA2PATHWAY	56	6	0.0073918	0.0438129	VCAM1:PTGDR:PRKCA:ICAM1:TGM2:BLK	http://www.gsea-msigdb.org/gsea/msigdb/cards/PID_TXA2PATHWAY
Canonical_Pathways	BIOCARTA_HIVNEF_PATHWAY	56	6	0.0073918	0.0438129	LMNA:FASLG:BIRC3:TNFRSF1A:NFKBIA:BCL2	http://www.gsea-msigdb.org/gsea/msigdb/cards/BIOCARTA_HIVNEF_PATHWAY
Canonical_Pathways	REACTOME_DECTIN_2_FAMILY	26	4	0.00780909	0.0453092	CLEC4A:CLEC4D:CLEC4E:CLEC10A	http://www.gsea-msigdb.org/gsea/msigdb/cards/REACTOME_DECTIN_2_FAMILY
Canonical_Pathways	PID_RXR_VDR_PATHWAY	26	4	0.00780909	0.0453092	VDR:RPS6KB1:BCL2:ABCA1	http://www.gsea-msigdb.org/gsea/msigdb/cards/PID_RXR_VDR_PATHWAY
Canonical_Pathways	BIOCARTA_NKT_PATHWAY	26	4	0.00780909	0.0453092	CCL3:IL12RB1:CD28:IFNGR1	http://www.gsea-msigdb.org/gsea/msigdb/cards/BIOCARTA_NKT_PATHWAY
Canonical_Pathways	PID_INSULIN_GLUCOSE_PATHWAY	26	4	0.00780909	0.0453092	TBC1D4:TRIP10:YWHAH:GSK3B	http://www.gsea-msigdb.org/gsea/msigdb/cards/PID_INSULIN_GLUCOSE_PATHWAY
Canonical_Pathways	PID_ALK1_PATHWAY	26	4	0.00780909	0.0453092	MAPK3:MAPK1:SMAD5:ENG	http://www.gsea-msigdb.org/gsea/msigdb/cards/PID_ALK1_PATHWAY
Canonical_Pathways	REACTOME_RESOLUTION_OF_D_LOOP_STRUCTURES_THROUGH_SYNTHESIS_DEPENDENT_STRAND_ANNEALING_SDSA	26	4	0.00780909	0.0453092	BLM:RMI2:BRCA1:NBN	http://www.gsea-msigdb.org/gsea/msigdb/cards/REACTOME_RESOLUTION_OF_D_LOOP_STRUCTURES_THROUGH_SYNTHESIS_DEPENDENT_STRAND_ANNEALING_SDSA
Canonical_Pathways	REACTOME_INSULIN_RECEPTOR_RECYCLING	26	4	0.00780909	0.0453092	ATP6V0B:ATP6V0D1:ATP6V0A1:ATP6V0E1	http://www.gsea-msigdb.org/gsea/msigdb/cards/REACTOME_INSULIN_RECEPTOR_RECYCLING
Canonical_Pathways	BIOCARTA_CARM_ER_PATHWAY	26	4	0.00780909	0.0453092	BRCA1:CARM1:HDAC4:MEF2C	http://www.gsea-msigdb.org/gsea/msigdb/cards/BIOCARTA_CARM_ER_PATHWAY
Canonical_Pathways	PID_AMB2_NEUTROPHILS_PATHWAY	41	5	0.00823193	0.0469342	LRP1:ITGAM:ICAM1:MMP9:BLK	http://www.gsea-msigdb.org/gsea/msigdb/cards/PID_AMB2_NEUTROPHILS_PATHWAY
Canonical_Pathways	PID_TCR_RAS_PATHWAY	14	3	0.00823856	0.0469342	MAPK3:PRKCA:MAPK1	http://www.gsea-msigdb.org/gsea/msigdb/cards/PID_TCR_RAS_PATHWAY
Canonical_Pathways	REACTOME_REGULATION_OF_IFNG_SIGNALING	14	3	0.00823856	0.0469342	SOCS1:STAT1:IFNGR1	http://www.gsea-msigdb.org/gsea/msigdb/cards/REACTOME_REGULATION_OF_IFNG_SIGNALING
Canonical_Pathways	BIOCARTA_GRANULOCYTES_PATHWAY	14	3	0.00823856	0.0469342	ITGAL:ITGAM:ICAM1	http://www.gsea-msigdb.org/gsea/msigdb/cards/BIOCARTA_GRANULOCYTES_PATHWAY
Canonical_Pathways	REACTOME_LYSOSPHINGOLIPID_AND_LPA_RECEPTORS	14	3	0.00823856	0.0469342	S1PR1:LPAR5:S1PR5	http://www.gsea-msigdb.org/gsea/msigdb/cards/REACTOME_LYSOSPHINGOLIPID_AND_LPA_RECEPTORS
Canonical_Pathways	PID_S1P_S1P4_PATHWAY	14	3	0.00823856	0.0469342	MAPK3:S1PR5:MAPK1	http://www.gsea-msigdb.org/gsea/msigdb/cards/PID_S1P_S1P4_PATHWAY
Canonical_Pathways	REACTOME_TRYPTOPHAN_CATABOLISM	14	3	0.00823856	0.0469342	KMO:KYNU:IDO1	http://www.gsea-msigdb.org/gsea/msigdb/cards/REACTOME_TRYPTOPHAN_CATABOLISM
Canonical_Pathways	REACTOME_EXTRA_NUCLEAR_ESTROGEN_SIGNALING	75	7	0.00834942	0.0474428	MAPK3:BCL2:PIK3R2:PIK3R2:XPO1:TGFA:MMP9:MAPK1	http://www.gsea-msigdb.org/gsea/msigdb/cards/REACTOME_EXTRA_NUCLEAR_ESTROGEN_SIGNALING
Canonical_Pathways	REACTOME_TFAP2_AP_2_FAMILY_REGULATES_TRANSCRIPTION_OF_CELL_CYCLE_FACTORS	5	2	0.00891892	0.0494954	CDKN1A:MYC	http://www.gsea-msigdb.org/gsea/msigdb/cards/REACTOME_TFAP2_AP_2_FAMILY_REGULATES_TRANSCRIPTION_OF_CELL_CYCLE_FACTORS
Canonical_Pathways	REACTOME_SYNTHESIS_OF_PI	5	2	0.00891892	0.0494954	PITPNM2:CDIPT	http://www.gsea-msigdb.org/gsea/msigdb/cards/REACTOME_SYNTHESIS_OF_PI
Canonical_Pathways	REACTOME_GRB7_EVENTS_IN_ERBB2_SIGNALING	5	2	0.00891892	0.0494954	ERBB2:NRG1:NRG1-IT2	http://www.gsea-msigdb.org/gsea/msigdb/cards/REACTOME_GRB7_EVENTS_IN_ERBB2_SIGNALING
Canonical_Pathways	BIOCARTA_PLCD_PATHWAY	5	2	0.00891892	0.0494954	PRKCA:TGM2	http://www.gsea-msigdb.org/gsea/msigdb/cards/BIOCARTA_PLCD_PATHWAY
Canonical_Pathways	BIOCARTA_ION_PATHWAY	5	2	0.00891892	0.0494954	P2RY2:PRKCA	http://www.gsea-msigdb.org/gsea/msigdb/cards/BIOCARTA_ION_PATHWAY
Canonical_Pathways	BIOCARTA_PYK2_PATHWAY	27	4	0.00894737	0.0494954	MAPK3:PRKCA:CRKL:MAPK1	http://www.gsea-msigdb.org/gsea/msigdb/cards/BIOCARTA_PYK2_PATHWAY
Canonical_Pathways	REACTOME_SYNDECAN_INTERACTIONS	27	4	0.00894737	0.0494954	TRAPPC4:ITGB3:ITGB3:PRKCA:COL5A3	http://www.gsea-msigdb.org/gsea/msigdb/cards/REACTOME_SYNDECAN_INTERACTIONS
Canonical_Pathways	BIOCARTA_ERK_PATHWAY	27	4	0.00894737	0.0494954	MAPK3:STAT3:MAPK1:MYC	http://www.gsea-msigdb.org/gsea/msigdb/cards/BIOCARTA_ERK_PATHWAY
Canonical_Pathways	REACTOME_INTERLEUKIN_RECEPTOR_SHC_SIGNALING	27	4	0.00894737	0.0494954	IL2RA:PIK3R2:PIK3R2:IL2RB:PIK3CB	http://www.gsea-msigdb.org/gsea/msigdb/cards/REACTOME_INTERLEUKIN_RECEPTOR_SHC_SIGNALING
Canonical_Pathways	REACTOME_INSULIN_PROCESSING	27	4	0.00894737	0.0494954	SLC30A7:EXOC6:KIF5A:KIF5C	http://www.gsea-msigdb.org/gsea/msigdb/cards/REACTOME_INSULIN_PROCESSING
Canonical_Pathways	KEGG_VEGF_SIGNALING_PATHWAY	76	7	0.00895824	0.0494954	PXN:MAPK3:PRKCA:PIK3R2:PIK3R2:PPP3R1:MAPK1:PIK3CB	http://www.gsea-msigdb.org/gsea/msigdb/cards/KEGG_VEGF_SIGNALING_PATHWAY
