# Supplementary material for: The phenotypic and genetic association between endometriosis and immunological diseases
Source: Hum Reprod. 2025 Apr 22;40(6):1195–209. doi: 10.1093/humrep/deaf062 (PMC12127507; doi:10.1093/humrep/deaf062)
Supplement: deaf062_Supplementary_Table_S16 [file deaf062_supplementary_table_s16.xlsx]

## Sheet: Sheet1
Supplementary Table S16. Pathway (GeneSet) enrichment analysis performed in FUMA based on MTAG of rheumatoid arthritis results. Genesets were limited to canonical pathways.
Category	GeneSet	No. Genes	No. Overlapping Genes	P-value	Adjusted P-value	Genes	Link
Canonical_Pathways	KEGG_CYTOKINE_CYTOKINE_RECEPTOR_INTERACTION	265	26	3.9832e-15	8.75907e-12	TNFRSF14:IL12RB2:XCL2:IL15RA:IL2RA:IL10RA:CXCR5:CD27:TNFSF13B:IL4R:CSF3:EPOR:IL18RAP:IL1B:CD40:IFNAR2:AP000295.9:IL10RB:IFNAR1:IFNGR2:IL2RB:PDGFB:TNFRSF13C:IL6ST:PDGFRB:IL20RA:CCR6	http://www.gsea-msigdb.org/gsea/msigdb/cards/KEGG_CYTOKINE_CYTOKINE_RECEPTOR_INTERACTION
Canonical_Pathways	REACTOME_CYTOKINE_SIGNALING_IN_IMMUNE_SYSTEM	854	45	8.29733e-15	9.12291e-12	TNFRSF14:IL12RB2:VCAM1:CAPZA1:PEA15:IL15RA:IL2RA:BLNK:NCAM1:IL10RA:CD27:TNFSF13B:RASGRP1:IL4R:BOLA2:MAPK3:ALOX15:ERBB2:PSMD3:CSF3:TRIM25:FCER2:ICAM1:TYK2:IL18RAP:IL1B:STAT4:HCK:CD40:IFNAR2:AP000295.9:IL10RB:IFNAR1:IFNGR2:S100B:IL2RB:PDGFB:TNFRSF13C:IL6ST:MEF2C:PDGFRB:MAPK14:IL20RA:RPS6KA2:IRF5:NRG1:NRG1-IT2	http://www.gsea-msigdb.org/gsea/msigdb/cards/REACTOME_CYTOKINE_SIGNALING_IN_IMMUNE_SYSTEM
Canonical_Pathways	REACTOME_ADAPTIVE_IMMUNE_SYSTEM	807	43	2.31413e-14	1.69626e-11	TNFRSF14:VCAM1:CAPZA1:PTPN22:CD1C:CD247:BLNK:CTSD:PTPRJ:AMICA1:UBE4A:KLRC1:RASGRP1:ITGAL:FBXL20:PSMD3:CD79B:CD300E:COLEC12:ICAM1:ICAM4:ICAM5:ICAM3:KEAP1:AP1M2:CD22:CD79A:LILRB4:REL:CTLA4:ICOS:CD40:KLHL22:ITPR1:CD200:BTLA:TLR6:CD14:CD74:ITK:BLK:CTSB:CD274	http://www.gsea-msigdb.org/gsea/msigdb/cards/REACTOME_ADAPTIVE_IMMUNE_SYSTEM
Canonical_Pathways	REACTOME_SIGNALING_BY_INTERLEUKINS	631	35	2.15081e-12	1.18241e-09	IL12RB2:VCAM1:CAPZA1:PEA15:IL15RA:IL2RA:BLNK:NCAM1:IL10RA:RASGRP1:IL4R:BOLA2:MAPK3:ALOX15:ERBB2:PSMD3:CSF3:FCER2:ICAM1:TYK2:IL18RAP:IL1B:STAT4:HCK:IL10RB:S100B:IL2RB:PDGFB:IL6ST:MEF2C:PDGFRB:MAPK14:IL20RA:RPS6KA2:NRG1:NRG1-IT2	http://www.gsea-msigdb.org/gsea/msigdb/cards/REACTOME_SIGNALING_BY_INTERLEUKINS
Canonical_Pathways	KEGG_JAK_STAT_SIGNALING_PATHWAY	155	17	4.03081e-11	1.57916e-08	IL12RB2:IL15RA:IL2RA:IL10RA:IL4R:CSF3:TYK2:EPOR:STAT4:IFNAR2:AP000295.9:IL10RB:IFNAR1:IFNGR2:IL2RB:SPRY1:IL6ST:IL20RA	http://www.gsea-msigdb.org/gsea/msigdb/cards/KEGG_JAK_STAT_SIGNALING_PATHWAY
Canonical_Pathways	PID_IL12_2PATHWAY	63	12	4.30877e-11	1.57916e-08	IL12RB2:CD247:IL2RA:GZMB:TYK2:IL18RAP:IL1B:STAT4:IL2RB:EOMES:GZMA:MAPK14	http://www.gsea-msigdb.org/gsea/msigdb/cards/PID_IL12_2PATHWAY
Canonical_Pathways	KEGG_HEMATOPOIETIC_CELL_LINEAGE	85	13	1.20658e-10	3.79038e-08	CD1C:CR2:IL2RA:MS4A1:CD5:IL4R:CSF3:FCER2:EPOR:CD22:IL1B:CD38:CD14	http://www.gsea-msigdb.org/gsea/msigdb/cards/KEGG_HEMATOPOIETIC_CELL_LINEAGE
Canonical_Pathways	REACTOME_INNATE_IMMUNE_SYSTEM	1101	42	1.75379e-09	4.82073e-07	PADI2:CAP1:CAPZA1:SIKE1:CD247:CR2:TLR5:CTSD:PTPRJ:CASP4:LTA4H:HVCN1:RASGRP1:MVP:MAPK3:ITGAL:ORMDL3:PSMD3:TRIM25:CD300E:ICAM3:SLC44A2:FPR2:GNLY:IL1B:HCK:PI3:SLPI:S100B:SYNGR1:ITPR1:TLR6:MEF2C:CD14:ITK:MAPK14:HEBP2:RPS6KA2:RNASET2:CCR6:CTSB:DEFB134	http://www.gsea-msigdb.org/gsea/msigdb/cards/REACTOME_INNATE_IMMUNE_SYSTEM
Canonical_Pathways	REACTOME_IMMUNOREGULATORY_INTERACTIONS_BETWEEN_A_LYMPHOID_AND_A_NON_LYMPHOID_CELL	184	16	4.66989e-09	1.14101e-06	VCAM1:CD1C:CD247:AMICA1:KLRC1:ITGAL:CD300E:COLEC12:ICAM1:ICAM4:ICAM5:ICAM3:CD22:LILRB4:CD40:CD200	http://www.gsea-msigdb.org/gsea/msigdb/cards/REACTOME_IMMUNOREGULATORY_INTERACTIONS_BETWEEN_A_LYMPHOID_AND_A_NON_LYMPHOID_CELL
Canonical_Pathways	PID_CD8_TCR_DOWNSTREAM_PATHWAY	65	10	1.60827e-08	3.53658e-06	CD247:IL2RA:PRF1:GZMB:MAPK3:STAT4:IFNAR2:AP000295.9:IFNAR1:IL2RB:EOMES	http://www.gsea-msigdb.org/gsea/msigdb/cards/PID_CD8_TCR_DOWNSTREAM_PATHWAY
Canonical_Pathways	KEGG_CELL_ADHESION_MOLECULES_CAMS	130	12	2.06769e-07	4.13349e-05	VCAM1:CD6:NCAM1:ITGAL:ICAM1:ICAM3:CD22:CTLA4:ICOS:CD40:CNTNAP2:CD274	http://www.gsea-msigdb.org/gsea/msigdb/cards/KEGG_CELL_ADHESION_MOLECULES_CAMS
Canonical_Pathways	BIOCARTA_CTL_PATHWAY	13	5	5.04028e-07	9.23632e-05	CD247:PRF1:GZMB:ITGAL:ICAM1	http://www.gsea-msigdb.org/gsea/msigdb/cards/BIOCARTA_CTL_PATHWAY
Canonical_Pathways	REACTOME_EXTRACELLULAR_MATRIX_ORGANIZATION	299	17	7.64241e-07	0.000129274	COL8A2:VCAM1:ADAM15:LAMC1:HTRA1:CTSD:NCAM1:TRAPPC4:ITGAL:ICAM1:ICAM4:ICAM5:ICAM3:ADAMTS1:PDGFB:FBLN2:CTSB	http://www.gsea-msigdb.org/gsea/msigdb/cards/REACTOME_EXTRACELLULAR_MATRIX_ORGANIZATION
Canonical_Pathways	KEGG_TOLL_LIKE_RECEPTOR_SIGNALING_PATHWAY	102	10	1.2296e-06	0.000193136	TLR5:MAPK3:IL1B:CD40:IFNAR2:AP000295.9:IFNAR1:TLR6:CD14:MAPK14:IRF5	http://www.gsea-msigdb.org/gsea/msigdb/cards/KEGG_TOLL_LIKE_RECEPTOR_SIGNALING_PATHWAY
Canonical_Pathways	REACTOME_INTERLEUKIN_10_SIGNALING	46	7	2.56821e-06	0.000376499	IL10RA:CSF3:FCER2:ICAM1:TYK2:IL1B:IL10RB	http://www.gsea-msigdb.org/gsea/msigdb/cards/REACTOME_INTERLEUKIN_10_SIGNALING
Canonical_Pathways	REACTOME_METABOLISM_OF_LIPIDS	738	27	3.30497e-06	0.000454227	FAM213B:RGL1:AKR1C3:LTA4H:GDPD3:ALOX15:MED1:STARD3:ORMDL3:MED24:PGS1:FDX1L:SLC44A2:CYP1B1:CYP27A1:AGPAT3:MED15:MTMR3:OSBPL10:AGPAT9:ACSL1:ABCB4:PON2:HILPDA:MTMR9:FDFT1:PTGDS	http://www.gsea-msigdb.org/gsea/msigdb/cards/REACTOME_METABOLISM_OF_LIPIDS
Canonical_Pathways	BIOCARTA_IL12_PATHWAY	19	5	4.2604e-06	0.000551095	IL12RB2:CD247:TYK2:STAT4:MAPK14	http://www.gsea-msigdb.org/gsea/msigdb/cards/BIOCARTA_IL12_PATHWAY
Canonical_Pathways	BIOCARTA_TH1TH2_PATHWAY	21	5	7.29217e-06	0.00089086	IL12RB2:IL2RA:IL4R:CD40:IFNGR2	http://www.gsea-msigdb.org/gsea/msigdb/cards/BIOCARTA_TH1TH2_PATHWAY
Canonical_Pathways	REACTOME_GENERIC_TRANSCRIPTION_PATHWAY	1211	36	9.09304e-06	0.0010524	HIPK1:PARP1:IL2RA:USP2:TMEM219:MAPK3:ZNF771:ITGAL:ZNF747:ZNF747:ZNF764:ZNF688:ZNF689:SETD1A:ZNF668:ZNF668:RBL2:MAF:MED1:CDK12:ERBB2:PSMD3:MED24:SMARCE1:ZNF561:GLS:CTLA4:MED15:RBPJ:LEF1:MEF2C:MAPK14:SGK1:MYB:PERP:BLK:PAX5:FOXP3	http://www.gsea-msigdb.org/gsea/msigdb/cards/REACTOME_GENERIC_TRANSCRIPTION_PATHWAY
Canonical_Pathways	REACTOME_OTHER_INTERLEUKIN_SIGNALING	288	15	9.7635e-06	0.0010735	PEA15:IL2RA:NCAM1:RASGRP1:MAPK3:ERBB2:PSMD3:CSF3:TYK2:HCK:IL10RB:IL2RB:PDGFB:PDGFRB:NRG1:NRG1-IT2	http://www.gsea-msigdb.org/gsea/msigdb/cards/REACTOME_OTHER_INTERLEUKIN_SIGNALING
Canonical_Pathways	KEGG_NATURAL_KILLER_CELL_MEDIATED_CYTOTOXICITY	132	10	1.25989e-05	0.00128463	CD247:PRF1:KLRC1:GZMB:MAPK3:ITGAL:ICAM1:IFNAR2:AP000295.9:IFNAR1:IFNGR2	http://www.gsea-msigdb.org/gsea/msigdb/cards/KEGG_NATURAL_KILLER_CELL_MEDIATED_CYTOTOXICITY
Canonical_Pathways	REACTOME_ARACHIDONIC_ACID_METABOLISM	59	7	1.40852e-05	0.00128463	FAM213B:AKR1C3:LTA4H:ALOX15:CYP1B1:PON2:PTGDS	http://www.gsea-msigdb.org/gsea/msigdb/cards/REACTOME_ARACHIDONIC_ACID_METABOLISM
Canonical_Pathways	REACTOME_INTERLEUKIN_35_SIGNALLING	12	4	1.46047e-05	0.00128463	IL12RB2:TYK2:STAT4:IL6ST	http://www.gsea-msigdb.org/gsea/msigdb/cards/REACTOME_INTERLEUKIN_35_SIGNALLING
Canonical_Pathways	REACTOME_NOTCH2_INTRACELLULAR_DOMAIN_REGULATES_TRANSCRIPTION	12	4	1.46047e-05	0.00128463	HES5:GZMB:FCER2:RBPJ	http://www.gsea-msigdb.org/gsea/msigdb/cards/REACTOME_NOTCH2_INTRACELLULAR_DOMAIN_REGULATES_TRANSCRIPTION
Canonical_Pathways	BIOCARTA_BLYMPHOCYTE_PATHWAY	12	4	1.46047e-05	0.00128463	CR2:ITGAL:ICAM1:CD40	http://www.gsea-msigdb.org/gsea/msigdb/cards/BIOCARTA_BLYMPHOCYTE_PATHWAY
Canonical_Pathways	REACTOME_DEACTIVATION_OF_THE_BETA_CATENIN_TRANSACTIVATING_COMPLEX	41	6	1.71721e-05	0.00145236	BCL9L:TLE3:XPO1:LEF1:SOX7:SOX7:TLE1	http://www.gsea-msigdb.org/gsea/msigdb/cards/REACTOME_DEACTIVATION_OF_THE_BETA_CATENIN_TRANSACTIVATING_COMPLEX
Canonical_Pathways	PID_BCR_5PATHWAY	63	7	2.18126e-05	0.00175155	BLNK:MAPK3:CD79B:CD22:CD79A:MAPK14:CD72	http://www.gsea-msigdb.org/gsea/msigdb/cards/PID_BCR_5PATHWAY
Canonical_Pathways	PID_IL27_PATHWAY	26	5	2.23025e-05	0.00175155	IL12RB2:TYK2:IL1B:STAT4:IL6ST	http://www.gsea-msigdb.org/gsea/msigdb/cards/PID_IL27_PATHWAY
Canonical_Pathways	REACTOME_GRB7_EVENTS_IN_ERBB2_SIGNALING	5	3	2.36004e-05	0.00178956	ERBB2:GRB7:NRG1:NRG1-IT2	http://www.gsea-msigdb.org/gsea/msigdb/cards/REACTOME_GRB7_EVENTS_IN_ERBB2_SIGNALING
Canonical_Pathways	REACTOME_NEUTROPHIL_DEGRANULATION	476	19	2.93483e-05	0.00210872	PADI2:CAP1:CTSD:PTPRJ:LTA4H:HVCN1:MVP:ITGAL:ORMDL3:PSMD3:SLC44A2:FPR2:SLPI:SYNGR1:CD14:MAPK14:HEBP2:RNASET2:CTSB	http://www.gsea-msigdb.org/gsea/msigdb/cards/REACTOME_NEUTROPHIL_DEGRANULATION
Canonical_Pathways	PID_NFAT_TFPATHWAY	45	6	2.97273e-05	0.00210872	IL2RA:MAF:CTLA4:PTPRK:IKZF1:FOXP3	http://www.gsea-msigdb.org/gsea/msigdb/cards/PID_NFAT_TFPATHWAY
Canonical_Pathways	REACTOME_CLASS_A_1_RHODOPSIN_LIKE_RECEPTORS	320	15	3.33754e-05	0.00225239	XCL2:CXCR5:HCAR2:HCAR3:PTGER2:GPR65:ADORA2B:P2RY11:S1PR5:FPR2:FPR3:GPBAR1:CCR6:GPR31:PNOC	http://www.gsea-msigdb.org/gsea/msigdb/cards/REACTOME_CLASS_A_1_RHODOPSIN_LIKE_RECEPTORS
Canonical_Pathways	SIG_BCR_SIGNALING_PATHWAY	46	6	3.38012e-05	0.00225239	CR2:BLNK:MAPK3:FLOT2:CD22:ITPR1	http://www.gsea-msigdb.org/gsea/msigdb/cards/SIG_BCR_SIGNALING_PATHWAY
Canonical_Pathways	PID_INTEGRIN2_PATHWAY	29	5	3.89492e-05	0.00245061	VCAM1:ITGAL:ICAM1:ICAM4:ICAM3	http://www.gsea-msigdb.org/gsea/msigdb/cards/PID_INTEGRIN2_PATHWAY
Canonical_Pathways	BIOCARTA_NO2IL12_PATHWAY	15	4	3.90047e-05	0.00245061	IL12RB2:CD247:TYK2:STAT4	http://www.gsea-msigdb.org/gsea/msigdb/cards/BIOCARTA_NO2IL12_PATHWAY
Canonical_Pathways	REACTOME_DEVELOPMENTAL_BIOLOGY	1100	32	4.34209e-05	0.0026523	CAP1:SEMA4A:LAMC1:KIAA1598:NCAM1:MAPK3:CACNB1:MED1:ERBB2:GRB7:PSMD3:MED24:CASC3:KRT24:DSC2:TCF4:PI3:ITSN1:MED15:LIMK2:RPL3:EOMES:RBPJ:LEF1:MEF2C:EBF1:MAPK14:MYB:PERP:RPS6KA2:DPYSL2:CD72	http://www.gsea-msigdb.org/gsea/msigdb/cards/REACTOME_DEVELOPMENTAL_BIOLOGY
Canonical_Pathways	REACTOME_GPCR_LIGAND_BINDING	453	18	5.01491e-05	0.00298048	XCL2:ADM:CXCR5:HCAR2:HCAR3:PTGER2:GPR65:ADORA2B:FZD2:P2RY11:S1PR5:FPR2:FPR3:GPBAR1:CCR6:GPR31:SMO:PNOC	http://www.gsea-msigdb.org/gsea/msigdb/cards/REACTOME_GPCR_LIGAND_BINDING
Canonical_Pathways	REACTOME_MAPK_FAMILY_SIGNALING_CASCADES	296	14	5.5053e-05	0.00318583	PEA15:IL2RA:NCAM1:RASGRP1:MAPK3:ERBB2:PSMD3:TYK2:XPO1:IL2RB:PDGFB:IL6ST:PDGFRB:NRG1:NRG1-IT2	http://www.gsea-msigdb.org/gsea/msigdb/cards/REACTOME_MAPK_FAMILY_SIGNALING_CASCADES
Canonical_Pathways	KEGG_B_CELL_RECEPTOR_SIGNALING_PATHWAY	75	7	6.81456e-05	0.00384236	CR2:BLNK:MAPK3:CD79B:CD22:CD79A:CD72	http://www.gsea-msigdb.org/gsea/msigdb/cards/KEGG_B_CELL_RECEPTOR_SIGNALING_PATHWAY
Canonical_Pathways	PID_IL12_STAT4_PATHWAY	33	5	7.44755e-05	0.0040397	CD247:IL2RA:PRF1:IL18RAP:STAT4	http://www.gsea-msigdb.org/gsea/msigdb/cards/PID_IL12_STAT4_PATHWAY
Canonical_Pathways	KEGG_MAPK_SIGNALING_PATHWAY	267	13	7.53196e-05	0.0040397	CACNA1E:RASGRP1:TAOK2:MAPK3:CACNB1:IL1B:PDGFB:CACNA2D3:MEF2C:CD14:PDGFRB:MAPK14:RPS6KA2	http://www.gsea-msigdb.org/gsea/msigdb/cards/KEGG_MAPK_SIGNALING_PATHWAY
Canonical_Pathways	KEGG_PRIMARY_IMMUNODEFICIENCY	35	5	9.96442e-05	0.00521708	BLNK:CD79A:ICOS:CD40:TNFRSF13C	http://www.gsea-msigdb.org/gsea/msigdb/cards/KEGG_PRIMARY_IMMUNODEFICIENCY
Canonical_Pathways	PID_SHP2_PATHWAY	57	6	0.000115624	0.00567631	IL2RA:IL2RB:PDGFB:IL6ST:PDGFRB:MLLT4	http://www.gsea-msigdb.org/gsea/msigdb/cards/PID_SHP2_PATHWAY
Canonical_Pathways	REACTOME_INTERLEUKIN_12_FAMILY_SIGNALING	57	6	0.000115624	0.00567631	IL12RB2:CAPZA1:BOLA2:TYK2:STAT4:IL6ST	http://www.gsea-msigdb.org/gsea/msigdb/cards/REACTOME_INTERLEUKIN_12_FAMILY_SIGNALING
Canonical_Pathways	REACTOME_GENE_EXPRESSION_TRANSCRIPTION	1478	38	0.000116159	0.00567631	HIPK1:PARP1:IL2RA:USP2:TMEM219:MAPK3:ZNF771:ITGAL:ZNF747:ZNF747:ZNF764:ZNF688:ZNF689:SETD1A:ZNF668:ZNF668:RBL2:MAF:MED1:CDK12:ERBB2:PSMD3:MED24:CASC3:SMARCE1:ZNF561:GLS:CTLA4:MED15:EAF2:RBPJ:LEF1:MEF2C:MAPK14:SGK1:MYB:PERP:BLK:PAX5:FOXP3	http://www.gsea-msigdb.org/gsea/msigdb/cards/REACTOME_GENE_EXPRESSION_TRANSCRIPTION
Canonical_Pathways	REACTOME_G_ALPHA_I_SIGNALLING_EVENTS	402	16	0.000127225	0.00608191	RGS1:AKR1C3:MYO7A:CXCR5:HCAR2:HCAR3:PPP1R1B:RGS9:PDE4A:S1PR5:FPR2:FPR3:ITPR1:CCR6:GPR31:PNOC	http://www.gsea-msigdb.org/gsea/msigdb/cards/REACTOME_G_ALPHA_I_SIGNALLING_EVENTS
Canonical_Pathways	BIOCARTA_CTLA4_PATHWAY	20	4	0.000131265	0.00614151	CD247:CTLA4:ICOS:ITK	http://www.gsea-msigdb.org/gsea/msigdb/cards/BIOCARTA_CTLA4_PATHWAY
Canonical_Pathways	REACTOME_INTEGRIN_CELL_SURFACE_INTERACTIONS	84	7	0.000140217	0.00642371	COL8A2:VCAM1:ITGAL:ICAM1:ICAM4:ICAM5:ICAM3	http://www.gsea-msigdb.org/gsea/msigdb/cards/REACTOME_INTEGRIN_CELL_SURFACE_INTERACTIONS
Canonical_Pathways	REACTOME_NEURONAL_SYSTEM	410	16	0.00015918	0.0071436	CACNA1E:HTR3A:SLC6A12:ALDH2:KCNK13:APBA2:MAPK3:FLOT2:CACNB1:KCNJ2:HOMER3:GLS:CACNA2D3:RPS6KA2:NRG1:NRG1-IT2:NCALD	http://www.gsea-msigdb.org/gsea/msigdb/cards/REACTOME_NEURONAL_SYSTEM
Canonical_Pathways	BIOCARTA_IFNA_PATHWAY	9	3	0.000190441	0.00836537	TYK2:IFNAR2:AP000295.9:IFNAR1	http://www.gsea-msigdb.org/gsea/msigdb/cards/BIOCARTA_IFNA_PATHWAY
Canonical_Pathways	BIOCARTA_CASPASE_PATHWAY	22	4	0.000194013	0.00836537	PARP1:PRF1:CASP4:GZMB	http://www.gsea-msigdb.org/gsea/msigdb/cards/BIOCARTA_CASPASE_PATHWAY
Canonical_Pathways	REACTOME_RAF_INDEPENDENT_MAPK1_3_ACTIVATION	23	4	0.000232375	0.00969673	PEA15:MAPK3:TYK2:IL6ST	http://www.gsea-msigdb.org/gsea/msigdb/cards/REACTOME_RAF_INDEPENDENT_MAPK1_3_ACTIVATION
Canonical_Pathways	REACTOME_SIGNALING_BY_RECEPTOR_TYROSINE_KINASES	468	17	0.000233709	0.00969673	LAMC1:PTPRJ:MAPK3:ERBB2:GRB7:SPINT2:S100B:PDGFB:ITPR1:SPRY1:MEF2C:PDGFRB:MAPK14:PTPRK:RPS6KA2:NRG1:NRG1-IT2:PCSK5	http://www.gsea-msigdb.org/gsea/msigdb/cards/REACTOME_SIGNALING_BY_RECEPTOR_TYROSINE_KINASES
Canonical_Pathways	REACTOME_TOLL_LIKE_RECEPTOR_CASCADES	153	9	0.000238865	0.0097271	TLR5:MAPK3:S100B:TLR6:MEF2C:CD14:MAPK14:RPS6KA2:CTSB	http://www.gsea-msigdb.org/gsea/msigdb/cards/REACTOME_TOLL_LIKE_RECEPTOR_CASCADES
Canonical_Pathways	REACTOME_RUNX1_AND_FOXP3_CONTROL_THE_DEVELOPMENT_OF_REGULATORY_T_LYMPHOCYTES_TREGS	10	3	0.000269346	0.0103911	IL2RA:CTLA4:FOXP3	http://www.gsea-msigdb.org/gsea/msigdb/cards/REACTOME_RUNX1_AND_FOXP3_CONTROL_THE_DEVELOPMENT_OF_REGULATORY_T_LYMPHOCYTES_TREGS
Canonical_Pathways	REACTOME_MAPK3_ERK1_ACTIVATION	10	3	0.000269346	0.0103911	MAPK3:TYK2:IL6ST	http://www.gsea-msigdb.org/gsea/msigdb/cards/REACTOME_MAPK3_ERK1_ACTIVATION
Canonical_Pathways	BIOCARTA_SET_PATHWAY	10	3	0.000269346	0.0103911	PRF1:GZMB:GZMA	http://www.gsea-msigdb.org/gsea/msigdb/cards/BIOCARTA_SET_PATHWAY
Canonical_Pathways	REACTOME_SIGNALING_BY_GPCR	1171	31	0.000301242	0.0114212	XCL2:RGS1:AKR1C3:ADM:MYO7A:CXCR5:HCAR2:HCAR3:PTGER2:GPR65:RASGRP1:MAPK3:ADORA2B:PPP1R1B:FZD2:RGS9:P2RY11:PDE4A:S1PR5:FPR2:FPR3:GPBAR1:CXXC11:ITSN1:ITPR1:FGD2:RPS6KA2:CCR6:GPR31:SMO:PNOC	http://www.gsea-msigdb.org/gsea/msigdb/cards/REACTOME_SIGNALING_BY_GPCR
Canonical_Pathways	REACTOME_TRANSMISSION_ACROSS_CHEMICAL_SYNAPSES	269	12	0.000315134	0.0117454	CACNA1E:HTR3A:SLC6A12:ALDH2:MAPK3:CACNB1:KCNJ2:GLS:CACNA2D3:RPS6KA2:NRG1:NRG1-IT2:NCALD	http://www.gsea-msigdb.org/gsea/msigdb/cards/REACTOME_TRANSMISSION_ACROSS_CHEMICAL_SYNAPSES
Canonical_Pathways	REACTOME_NUCLEAR_EVENTS_KINASE_AND_TRANSCRIPTION_FACTOR_ACTIVATION	25	4	0.000324986	0.0119108	MAPK3:MEF2C:MAPK14:RPS6KA2	http://www.gsea-msigdb.org/gsea/msigdb/cards/REACTOME_NUCLEAR_EVENTS_KINASE_AND_TRANSCRIPTION_FACTOR_ACTIVATION
Canonical_Pathways	REACTOME_COSTIMULATION_BY_THE_CD28_FAMILY	69	6	0.000333589	0.0120256	TNFRSF14:CD247:CTLA4:ICOS:BTLA:CD274	http://www.gsea-msigdb.org/gsea/msigdb/cards/REACTOME_COSTIMULATION_BY_THE_CD28_FAMILY
Canonical_Pathways	REACTOME_TOLL_LIKE_RECEPTOR_TLR1:TLR2_CASCADE	97	7	0.000342574	0.0121503	MAPK3:S100B:TLR6:MEF2C:CD14:MAPK14:RPS6KA2	http://www.gsea-msigdb.org/gsea/msigdb/cards/REACTOME_TOLL_LIKE_RECEPTOR_TLR1:TLR2_CASCADE
Canonical_Pathways	KEGG_INTESTINAL_IMMUNE_NETWORK_FOR_IGA_PRODUCTION	46	5	0.000372727	0.0130099	IL15RA:TNFSF13B:ICOS:CD40:TNFRSF13C	http://www.gsea-msigdb.org/gsea/msigdb/cards/KEGG_INTESTINAL_IMMUNE_NETWORK_FOR_IGA_PRODUCTION
Canonical_Pathways	REACTOME_INTERLEUKIN_20_FAMILY_SIGNALING	26	4	0.00038002	0.0130572	TYK2:STAT4:IL10RB:IL20RA	http://www.gsea-msigdb.org/gsea/msigdb/cards/REACTOME_INTERLEUKIN_20_FAMILY_SIGNALING
Canonical_Pathways	REACTOME_INTERFERON_SIGNALING	200	10	0.00040475	0.013693	VCAM1:NCAM1:MAPK3:TRIM25:ICAM1:TYK2:IFNAR2:AP000295.9:IFNAR1:IFNGR2:IRF5	http://www.gsea-msigdb.org/gsea/msigdb/cards/REACTOME_INTERFERON_SIGNALING
Canonical_Pathways	REACTOME_INTERLEUKIN_12_SIGNALING	47	5	0.000412538	0.013745	IL12RB2:CAPZA1:BOLA2:TYK2:STAT4	http://www.gsea-msigdb.org/gsea/msigdb/cards/REACTOME_INTERLEUKIN_12_SIGNALING
Canonical_Pathways	REACTOME_SIGNALING_BY_THE_B_CELL_RECEPTOR_BCR	166	9	0.000435513	0.0142939	BLNK:RASGRP1:PSMD3:CD79B:CD22:CD79A:REL:ITPR1:BLK	http://www.gsea-msigdb.org/gsea/msigdb/cards/REACTOME_SIGNALING_BY_THE_B_CELL_RECEPTOR_BCR
Canonical_Pathways	PID_PI3KCI_PATHWAY	48	5	0.000455474	0.0147292	BLNK:HCK:ITK:SGK1:BLK	http://www.gsea-msigdb.org/gsea/msigdb/cards/PID_PI3KCI_PATHWAY
Canonical_Pathways	REACTOME_PRESYNAPTIC_DEPOLARIZATION_AND_CALCIUM_CHANNEL_OPENING	12	3	0.000484013	0.0147826	CACNA1E:CACNB1:CACNA2D3	http://www.gsea-msigdb.org/gsea/msigdb/cards/REACTOME_PRESYNAPTIC_DEPOLARIZATION_AND_CALCIUM_CHANNEL_OPENING
Canonical_Pathways	BIOCARTA_THELPER_PATHWAY	12	3	0.000484013	0.0147826	CD247:ITGAL:ICAM1	http://www.gsea-msigdb.org/gsea/msigdb/cards/BIOCARTA_THELPER_PATHWAY
Canonical_Pathways	BIOCARTA_TCYTOTOXIC_PATHWAY	12	3	0.000484013	0.0147826	CD247:ITGAL:ICAM1	http://www.gsea-msigdb.org/gsea/msigdb/cards/BIOCARTA_TCYTOTOXIC_PATHWAY
Canonical_Pathways	BIOCARTA_D4GDI_PATHWAY	12	3	0.000484013	0.0147826	PARP1:PRF1:GZMB	http://www.gsea-msigdb.org/gsea/msigdb/cards/BIOCARTA_D4GDI_PATHWAY
Canonical_Pathways	REACTOME_SIGNALING_BY_WNT	325	13	0.000509562	0.0153497	WLS:BCL9L:PRICKLE1:TLE3:PSMD3:FZD2:TCF4:USP34:XPO1:ITPR1:LEF1:SOX7:SOX7:TLE1	http://www.gsea-msigdb.org/gsea/msigdb/cards/REACTOME_SIGNALING_BY_WNT
Canonical_Pathways	REACTOME_AXON_GUIDANCE	551	18	0.000548174	0.0162897	CAP1:SEMA4A:LAMC1:KIAA1598:NCAM1:MAPK3:CACNB1:ERBB2:GRB7:PSMD3:CASC3:ITSN1:LIMK2:RPL3:MAPK14:RPS6KA2:DPYSL2:CD72	http://www.gsea-msigdb.org/gsea/msigdb/cards/REACTOME_AXON_GUIDANCE
Canonical_Pathways	REACTOME_ADVANCED_GLYCOSYLATION_ENDPRODUCT_RECEPTOR_SIGNALING	13	3	0.000622955	0.0180247	CAPZA1:MAPK3:S100B	http://www.gsea-msigdb.org/gsea/msigdb/cards/REACTOME_ADVANCED_GLYCOSYLATION_ENDPRODUCT_RECEPTOR_SIGNALING
Canonical_Pathways	BIOCARTA_LYM_PATHWAY	13	3	0.000622955	0.0180247	VCAM1:ITGAL:ICAM1	http://www.gsea-msigdb.org/gsea/msigdb/cards/BIOCARTA_LYM_PATHWAY
Canonical_Pathways	KEGG_T_CELL_RECEPTOR_SIGNALING_PATHWAY	108	7	0.000655595	0.0185856	CD247:RASGRP1:MAPK3:CTLA4:ICOS:ITK:MAPK14	http://www.gsea-msigdb.org/gsea/msigdb/cards/KEGG_T_CELL_RECEPTOR_SIGNALING_PATHWAY
Canonical_Pathways	PID_PTP1B_PATHWAY	52	5	0.000661613	0.0185856	TYK2:HCK:PDGFB:PDGFRB:BLK	http://www.gsea-msigdb.org/gsea/msigdb/cards/PID_PTP1B_PATHWAY
Canonical_Pathways	PID_IL2_STAT5_PATHWAY	30	4	0.000667694	0.0185856	IL2RA:PRF1:IL2RB:FOXP3	http://www.gsea-msigdb.org/gsea/msigdb/cards/PID_IL2_STAT5_PATHWAY
Canonical_Pathways	REACTOME_MAPK_TARGETS_NUCLEAR_EVENTS_MEDIATED_BY_MAP_KINASES	31	4	0.000758536	0.0207969	MAPK3:MEF2C:MAPK14:RPS6KA2	http://www.gsea-msigdb.org/gsea/msigdb/cards/REACTOME_MAPK_TARGETS_NUCLEAR_EVENTS_MEDIATED_BY_MAP_KINASES
Canonical_Pathways	REACTOME_INTERLEUKIN_4_AND_INTERLEUKIN_13_SIGNALING	111	7	0.00077164	0.0207969	VCAM1:IL4R:ALOX15:FCER2:ICAM1:TYK2:IL1B	http://www.gsea-msigdb.org/gsea/msigdb/cards/REACTOME_INTERLEUKIN_4_AND_INTERLEUKIN_13_SIGNALING
Canonical_Pathways	BIOCARTA_GRANULOCYTES_PATHWAY	14	3	0.000784968	0.0207969	ITGAL:CSF3:ICAM1	http://www.gsea-msigdb.org/gsea/msigdb/cards/BIOCARTA_GRANULOCYTES_PATHWAY
Canonical_Pathways	REACTOME_REPRESSION_OF_WNT_TARGET_GENES	14	3	0.000784968	0.0207969	TLE3:LEF1:TLE1	http://www.gsea-msigdb.org/gsea/msigdb/cards/REACTOME_REPRESSION_OF_WNT_TARGET_GENES
Canonical_Pathways	PID_IL2_1PATHWAY	55	5	0.000856915	0.0224328	IL2RA:MAPK3:IKZF3:IL2RB:MAPK14	http://www.gsea-msigdb.org/gsea/msigdb/cards/PID_IL2_1PATHWAY
Canonical_Pathways	PID_TXA2PATHWAY	56	5	0.000930669	0.0234751	VCAM1:ICAM1:HCK:MAPK14:BLK	http://www.gsea-msigdb.org/gsea/msigdb/cards/PID_TXA2PATHWAY
Canonical_Pathways	KEGG_LEUKOCYTE_TRANSENDOTHELIAL_MIGRATION	115	7	0.000950975	0.0234751	VCAM1:MYLPF:ITGAL:ICAM1:ITK:MAPK14:MLLT4	http://www.gsea-msigdb.org/gsea/msigdb/cards/KEGG_LEUKOCYTE_TRANSENDOTHELIAL_MIGRATION
Canonical_Pathways	REACTOME_MYD88_CASCADE_INITIATED_ON_PLASMA_MEMBRANE	84	6	0.000955567	0.0234751	TLR5:MAPK3:S100B:MEF2C:MAPK14:RPS6KA2	http://www.gsea-msigdb.org/gsea/msigdb/cards/REACTOME_MYD88_CASCADE_INITIATED_ON_PLASMA_MEMBRANE
Canonical_Pathways	BIOCARTA_BCR_PATHWAY	33	4	0.000965812	0.0234751	MAPK3:CD79B:CD79A:MAPK14	http://www.gsea-msigdb.org/gsea/msigdb/cards/BIOCARTA_BCR_PATHWAY
Canonical_Pathways	REACTOME_SIGNALING_BY_NOTCH2	33	4	0.000965812	0.0234751	HES5:GZMB:FCER2:RBPJ	http://www.gsea-msigdb.org/gsea/msigdb/cards/REACTOME_SIGNALING_BY_NOTCH2
Canonical_Pathways	REACTOME_SYNTHESIS_OF_PROSTAGLANDINS_PG_AND_THROMBOXANES_TX	15	3	0.000971458	0.0234751	FAM213B:AKR1C3:PTGDS	http://www.gsea-msigdb.org/gsea/msigdb/cards/REACTOME_SYNTHESIS_OF_PROSTAGLANDINS_PG_AND_THROMBOXANES_TX
Canonical_Pathways	BIOCARTA_TALL1_PATHWAY	15	3	0.000971458	0.0234751	TNFSF13B:TNFRSF13C:MAPK14	http://www.gsea-msigdb.org/gsea/msigdb/cards/BIOCARTA_TALL1_PATHWAY
Canonical_Pathways	REACTOME_ANTIGEN_ACTIVATES_B_CELL_RECEPTOR_BCR_LEADING_TO_GENERATION_OF_SECOND_MESSENGERS	86	6	0.00108073	0.0258317	BLNK:CD79B:CD22:CD79A:ITPR1:BLK	http://www.gsea-msigdb.org/gsea/msigdb/cards/REACTOME_ANTIGEN_ACTIVATES_B_CELL_RECEPTOR_BCR_LEADING_TO_GENERATION_OF_SECOND_MESSENGERS
Canonical_Pathways	REACTOME_REGULATION_OF_LIPID_METABOLISM_BY_PEROXISOME_PROLIFERATOR_ACTIVATED_RECEPTOR_ALPHA_PPARALPHA	119	7	0.0011616	0.0274662	RGL1:MED1:MED24:MED15:ACSL1:ABCB4:FDFT1	http://www.gsea-msigdb.org/gsea/msigdb/cards/REACTOME_REGULATION_OF_LIPID_METABOLISM_BY_PEROXISOME_PROLIFERATOR_ACTIVATED_RECEPTOR_ALPHA_PPARALPHA
Canonical_Pathways	REACTOME_TCF_DEPENDENT_SIGNALING_IN_RESPONSE_TO_WNT	230	10	0.00118496	0.0277205	BCL9L:TLE3:PSMD3:FZD2:TCF4:USP34:XPO1:LEF1:SOX7:SOX7:TLE1	http://www.gsea-msigdb.org/gsea/msigdb/cards/REACTOME_TCF_DEPENDENT_SIGNALING_IN_RESPONSE_TO_WNT
Canonical_Pathways	KEGG_PRION_DISEASES	35	4	0.00120997	0.0280075	LAMC1:NCAM1:MAPK3:IL1B	http://www.gsea-msigdb.org/gsea/msigdb/cards/KEGG_PRION_DISEASES
Canonical_Pathways	KEGG_PROSTATE_CANCER	89	6	0.00129158	0.0295854	MAPK3:ERBB2:PDGFB:LEF1:PDGFRB:CREB5	http://www.gsea-msigdb.org/gsea/msigdb/cards/KEGG_PROSTATE_CANCER
Canonical_Pathways	BIOCARTA_LAIR_PATHWAY	17	3	0.00142317	0.0316115	VCAM1:ITGAL:ICAM1	http://www.gsea-msigdb.org/gsea/msigdb/cards/BIOCARTA_LAIR_PATHWAY
Canonical_Pathways	PID_NFKAPPAB_ATYPICAL_PATHWAY	17	3	0.00142317	0.0316115	BCL3:REL:MAPK14	http://www.gsea-msigdb.org/gsea/msigdb/cards/PID_NFKAPPAB_ATYPICAL_PATHWAY
Canonical_Pathways	REACTOME_TNF_RECEPTOR_SUPERFAMILY_TNFSF_MEMBERS_MEDIATING_NON_CANONICAL_NF_KB_PATHWAY	17	3	0.00142317	0.0316115	TNFSF13B:CD40:TNFRSF13C	http://www.gsea-msigdb.org/gsea/msigdb/cards/REACTOME_TNF_RECEPTOR_SUPERFAMILY_TNFSF_MEMBERS_MEDIATING_NON_CANONICAL_NF_KB_PATHWAY
Canonical_Pathways	REACTOME_INTERFERON_GAMMA_SIGNALING	91	6	0.00144869	0.0318568	VCAM1:NCAM1:TRIM25:ICAM1:IFNGR2:IRF5	http://www.gsea-msigdb.org/gsea/msigdb/cards/REACTOME_INTERFERON_GAMMA_SIGNALING
Canonical_Pathways	BIOCARTA_IL2RB_PATHWAY	37	4	0.0014943	0.0319027	IL2RA:MAPK3:IKZF3:IL2RB	http://www.gsea-msigdb.org/gsea/msigdb/cards/BIOCARTA_IL2RB_PATHWAY
Canonical_Pathways	KEGG_GRAFT_VERSUS_HOST_DISEASE	37	4	0.0014943	0.0319027	PRF1:KLRC1:GZMB:IL1B	http://www.gsea-msigdb.org/gsea/msigdb/cards/KEGG_GRAFT_VERSUS_HOST_DISEASE
Canonical_Pathways	PID_IL23_PATHWAY	37	4	0.0014943	0.0319027	TYK2:IL18RAP:IL1B:STAT4	http://www.gsea-msigdb.org/gsea/msigdb/cards/PID_IL23_PATHWAY
Canonical_Pathways	REACTOME_METABOLISM_OF_AMINO_ACIDS_AND_DERIVATIVES	369	13	0.00161422	0.0341315	KMO:ADO:SLC6A12:ARG2:SEPHS2:BCKDK:PNMT:PSMD3:HIBCH:GLS:RPL3:QDPR:AMD1	http://www.gsea-msigdb.org/gsea/msigdb/cards/REACTOME_METABOLISM_OF_AMINO_ACIDS_AND_DERIVATIVES
Canonical_Pathways	PID_ANTHRAX_PATHWAY	18	3	0.00169086	0.034653	VCAM1:MAPK3:IL1B	http://www.gsea-msigdb.org/gsea/msigdb/cards/PID_ANTHRAX_PATHWAY
Canonical_Pathways	REACTOME_TOLL_LIKE_RECEPTOR_4_TLR4_CASCADE	127	7	0.00169146	0.034653	MAPK3:S100B:TLR6:MEF2C:CD14:MAPK14:RPS6KA2	http://www.gsea-msigdb.org/gsea/msigdb/cards/REACTOME_TOLL_LIKE_RECEPTOR_4_TLR4_CASCADE
Canonical_Pathways	REACTOME_SEMAPHORIN_INTERACTIONS	64	5	0.00170192	0.034653	SEMA4A:ERBB2:LIMK2:DPYSL2:CD72	http://www.gsea-msigdb.org/gsea/msigdb/cards/REACTOME_SEMAPHORIN_INTERACTIONS
Canonical_Pathways	PID_IL4_2PATHWAY	64	5	0.00170192	0.034653	IL4R:ALOX15:FCER2:MAPK14:MYB	http://www.gsea-msigdb.org/gsea/msigdb/cards/PID_IL4_2PATHWAY
Canonical_Pathways	REACTOME_BIOSYNTHESIS_OF_E_SERIES_18_S_RESOLVINS	5	2	0.00175263	0.0353581	LTA4H:ALOX15	http://www.gsea-msigdb.org/gsea/msigdb/cards/REACTOME_BIOSYNTHESIS_OF_E_SERIES_18_S_RESOLVINS
Canonical_Pathways	REACTOME_SIGNALING_BY_NOTCH	243	10	0.00178148	0.0356135	HES5:ST3GAL4:GZMB:TLE3:PSMD3:FCER2:ST3GAL6:RBPJ:IKZF1:TLE1	http://www.gsea-msigdb.org/gsea/msigdb/cards/REACTOME_SIGNALING_BY_NOTCH
Canonical_Pathways	REACTOME_TOLL_LIKE_RECEPTOR_9_TLR9_CASCADE	95	6	0.00180617	0.0357818	MAPK3:S100B:MEF2C:CD14:MAPK14:RPS6KA2	http://www.gsea-msigdb.org/gsea/msigdb/cards/REACTOME_TOLL_LIKE_RECEPTOR_9_TLR9_CASCADE
Canonical_Pathways	PID_PDGFRB_PATHWAY	129	7	0.00184938	0.0363106	PTPRJ:MAPK3:HCK:PDGFB:PDGFRB:MLLT4:BLK	http://www.gsea-msigdb.org/gsea/msigdb/cards/PID_PDGFRB_PATHWAY
Canonical_Pathways	BIOCARTA_TOB1_PATHWAY	19	3	0.001988	0.0383474	TGFBR3:CD247:IL2RA	http://www.gsea-msigdb.org/gsea/msigdb/cards/BIOCARTA_TOB1_PATHWAY
Canonical_Pathways	SA_CASPASE_CASCADE	19	3	0.001988	0.0383474	PARP1:PRF1:GZMB	http://www.gsea-msigdb.org/gsea/msigdb/cards/SA_CASPASE_CASCADE
Canonical_Pathways	REACTOME_TRIF_TICAM1_MEDIATED_TLR4_SIGNALING	97	6	0.00200818	0.0383998	MAPK3:S100B:MEF2C:CD14:MAPK14:RPS6KA2	http://www.gsea-msigdb.org/gsea/msigdb/cards/REACTOME_TRIF_TICAM1_MEDIATED_TLR4_SIGNALING
Canonical_Pathways	REACTOME_TNFR2_NON_CANONICAL_NF_KB_PATHWAY	100	6	0.00234261	0.0444086	TNFRSF14:CD27:TNFSF13B:PSMD3:CD40:TNFRSF13C	http://www.gsea-msigdb.org/gsea/msigdb/cards/REACTOME_TNFR2_NON_CANONICAL_NF_KB_PATHWAY
Canonical_Pathways	REACTOME_RUNX1_REGULATES_TRANSCRIPTION_OF_GENES_INVOLVED_IN_BCR_SIGNALING	6	2	0.00260558	0.0485565	BLK:PAX5	http://www.gsea-msigdb.org/gsea/msigdb/cards/REACTOME_RUNX1_REGULATES_TRANSCRIPTION_OF_GENES_INVOLVED_IN_BCR_SIGNALING
Canonical_Pathways	REACTOME_BIOSYNTHESIS_OF_EPA_DERIVED_SPMS	6	2	0.00260558	0.0485565	LTA4H:ALOX15	http://www.gsea-msigdb.org/gsea/msigdb/cards/REACTOME_BIOSYNTHESIS_OF_EPA_DERIVED_SPMS
Canonical_Pathways	PID_S1P_S1P1_PATHWAY	21	3	0.00267486	0.0494287	MAPK3:PDGFB:PDGFRB	http://www.gsea-msigdb.org/gsea/msigdb/cards/PID_S1P_S1P1_PATHWAY
