# Supplementary material for: The phenotypic and genetic association between endometriosis and immunological diseases
Source: Hum Reprod. 2025 Apr 22;40(6):1195–209. doi: 10.1093/humrep/deaf062 (PMC12127507; doi:10.1093/humrep/deaf062)
Supplement: deaf062_Supplementary_Table_S17 [file deaf062_supplementary_table_s17.xlsx]

## Sheet: Sheet1
Supplementary Table S17. Direct lookup results for the 12 endometriosis genome-wide significant lead SNPs in rheumatoid arthritis, osteroarthritis and multiple sclerosis MTAG results.
Endometriosis-MTAG Results (Effective Sample Size=217,530)											Rheumatoid arthritis-MTAG lookups (Effective Sample Size=81,247)						Osteroarthritis-MTAG-lookups (Effective Sample Size=256,040)						Multiple sclerosis-MTAG-lookups (Effective Sample Size=62,543)
SNP	CHR	BP	Effective allele	Other allele	Single_trait_association_Z	Effective allele frequency	Beta	Standard error	Z	P-value	SNP	Single_trait_association_Z	Beta	Standard error	Z	P-value	SNP	Single_trait_association_Z	Beta	Standard error	Z	P-value	SNP	Single_trait_association_Z	Beta	Standard error	Z	P-value
rs12030576	1	115817221	G	T	7.35526	0.6539	0.0223056	0.00291406	7.65447	1.94118e-14	rs12030576	1.15493	0.0115111	0.00503849	2.28464	0.0223342	rs12030576	-0.362069	0.00314421	0.00217791	1.44368	0.148829	rs12030576	0.292898	0.00683154	0.00727002	0.939686	0.347378
rs2421985	1	172099136	T	C	-7.05556	0.5147	-0.0209403	0.00277378	-7.54935	4.3742e-14	rs2421985	-0.633588	-0.00831226	0.00475201	-1.74921	0.0802551	rs2421985	-1.16364	-0.00563965	0.00205547	-2.74373	0.00607457	rs2421985	2.22442	0.0109348	0.00692006	1.58016	0.114071
rs11126143	2	67865408	C	T	5.53333	0.3249	0.0183094	0.00295868	6.18837	6.0788e-10	rs11126143	1.91096	0.0158158	0.00509123	3.10648	0.00189331	rs11126143	1.30508	0.00583428	0.00220057	2.65126	0.00801913	rs11126143	0.723944	0.00996453	0.00738468	1.34935	0.177224
rs72928925	2	203554324	A	C	5.08511	0.8209	0.0221008	0.00361379	6.11568	9.61482e-10	rs72928925	1.96791	0.0219672	0.00616738	3.56184	0.000368271	rs72928925	2.94444	0.0109962	0.00267825	4.10576	4.02989e-05	rs72928925	1.5645	0.0195128	0.00901982	2.16333	0.030516
rs6774202	3	49687779	T	G	5.51087	0.1735	0.0249222	0.00365919	6.81085	9.70236e-12	rs6774202	1.4802	0.020449	0.00622886	3.28294	0.00102729	rs6774202	4.56944	0.0152872	0.00269304	5.67657	1.37424e-08	rs6774202	-0.36381	0.00249152	0.00913313	0.272801	0.785006
rs2964485	5	157904839	G	T	-5.23256	0.2249	-0.0189613	0.00331881	-5.71329	1.1081e-08	rs2964485	-1.90058	-0.0159064	0.00566754	-2.80658	0.00500708	rs2964485	-0.69697	-0.0049005	0.00245155	-1.99894	0.0456147	rs2964485	0.0422493	-0.00475443	0.00828356	-0.57396	0.565995
rs34751086	7	94592691	C	T	5.22936	0.8759	0.0232361	0.00420284	5.52867	3.22671e-08	rs34751086	-0.0813397	0.00682534	0.0072724	0.938527	0.347974	rs34751086	0.388235	0.00493987	0.00314218	1.57212	0.115923	rs34751086	0.270208	0.00651325	0.01049	0.620898	0.534667
rs12542037	8	10758496	G	A	-4.9726	0.5554	-0.0181818	0.00278849	-6.52029	7.01693e-11	rs12542037	-2.23664	-0.0200466	0.00477715	-4.19635	2.71249e-05	rs12542037	-5.44643	-0.0133103	0.00206655	-6.44085	1.18809e-10	rs12542037	-0.428895	-0.00775495	0.0069599	-1.11423	0.265179
rs11012732	10	21830104	A	G	-6.92	0.6622	-0.0238585	0.00292976	-8.14349	3.84036e-16	rs11012732	0.302632	-0.0104523	0.00505048	-2.06957	0.0384924	rs11012732	-4.08475	-0.0118957	0.00218314	-5.44888	5.06867e-08	rs11012732	-1.93468	-0.0173649	0.00731251	-2.37468	0.0175642
rs12320196	12	95645385	A	G	-6.88732	0.527	-0.0191371	0.00277537	-6.89535	5.37316e-12	rs12320196	-0.912281	-0.00799552	0.00475964	-1.67986	0.0929853	rs12320196	1.47273	-0.000552141	0.00205875	-0.268192	0.788551	rs12320196	0.0959	-0.00335654	0.00692715	-0.484549	0.627997
rs1028862	13	51055134	G	A	-5.47059	0.8621	-0.0245765	0.00401879	-6.11541	9.6311e-10	rs1028862	-0.819672	-0.0160318	0.0068862	-2.32811	0.0199062	rs1028862	-1.2625	-0.00755635	0.00297117	-2.54322	0.0109836	rs1028862	-2.61495	-0.0305522	0.0100307	-3.04588	0.00232001
rs67446770	17	46235745	A	C	-6.02703	0.4098	-0.0175553	0.00286022	-6.13776	8.36957e-10	rs67446770	-1.26531	-0.010558	0.00487753	-2.16462	0.0304167	rs67446770	1.22807	-0.000709064	0.00210953	-0.336125	0.736777	rs67446770	-1.81613	-0.0163828	0.00703302	-2.3294	0.0198377
