# Supplementary material for: The phenotypic and genetic association between endometriosis and immunological diseases
Source: Hum Reprod. 2025 Apr 22;40(6):1195–209. doi: 10.1093/humrep/deaf062 (PMC12127507; doi:10.1093/humrep/deaf062)
Supplement: deaf062_Supplementary_Table_S18 [file deaf062_supplementary_table_s18.xlsx]

## Sheet: Sheet1
Supplementary Table S18. eQTL look-ups of the 12 genome-wide significant lead SNPs that sit within 1MB between endometriosis and rheumatoid arthritis, osteoarthritis or multiple sclerosis in 54 GTEx V8 tissues and eQTLGen blood tissue.
Disease	SNP	Database	Tissue	Effective allele	P-value	Signed-Stats	FDR	RiskIncAllele	Gene-Symbol
Endometriosis	1:115817221:G:T	GTEx/v8	Artery_Aorta	T	3.74982e-05	-0.114371	2.60482e-06	G	TSPAN2
Endometriosis	1:172099136:C:T	eQTLGen	eQTLGen_cis_eQTLs	T	3.875e-18	8.6825	0	C	METTL13
Endometriosis	2:203554324:A:C	eQTLGen	eQTLGen_cis_eQTLs	C	2.5923e-27	-10.8259	0	A	BMPR2
Endometriosis	2:203554324:A:C	GTEx/v8	Esophagus_Muscularis	C	9.16606e-05	0.123221	2.43386e-06	A	BMPR2
Endometriosis	2:203554324:A:C	eQTLGen	eQTLGen_cis_eQTLs	C	5.7877e-06	-4.5338	0.0164499	A	CARF
Endometriosis	2:203554324:A:C	GTEx/v8	Adipose_Subcutaneous	C	1.67127e-08	-0.172705	1.69739e-13	A	CARF
Endometriosis	2:203554324:A:C	GTEx/v8	Artery_Tibial	C	2.59399e-09	-0.14059	1.30069e-11	A	CARF
Endometriosis	2:203554324:A:C	GTEx/v8	Breast_Mammary_Tissue	C	2.94694e-06	-0.146944	2.82058e-09	A	CARF
Endometriosis	2:203554324:A:C	GTEx/v8	Esophagus_Mucosa	C	0.000112645	-0.110687	2.84749e-05	A	CARF
Endometriosis	2:203554324:A:C	GTEx/v8	Esophagus_Muscularis	C	1.24673e-05	-0.131518	2.02779e-08	A	CARF
Endometriosis	2:203554324:A:C	GTEx/v8	Muscle_Skeletal	C	0.000145258	-0.107822	2.34888e-10	A	CARF
Endometriosis	2:203554324:A:C	GTEx/v8	Nerve_Tibial	C	5.14399e-07	-0.135411	7.37866e-10	A	CARF
Endometriosis	2:203554324:A:C	GTEx/v8	Cells_Cultured_fibroblasts	C	6.9759e-05	-0.081938	4.18e-12	A	CARF
Endometriosis	2:203554324:A:C	GTEx/v8	Skin_Not_Sun_Exposed_Suprapubic	C	6.97287e-08	-0.166938	2.76545e-15	A	CARF
Endometriosis	2:203554324:A:C	GTEx/v8	Skin_Sun_Exposed_Lower_leg	C	2.66045e-06	-0.134528	1.27743e-13	A	CARF
Endometriosis	2:203554324:A:C	GTEx/v8	Testis	C	1.84952e-15	-0.345065	1.43632e-29	A	CARF
Endometriosis	2:203554324:A:C	GTEx/v8	Thyroid	C	1.748e-07	-0.134488	4.68105e-14	A	CARF
Endometriosis	2:203554324:A:C	eQTLGen	eQTLGen_cis_eQTLs	C	3.27170000000001e-310	-77.8413	0	A	FAM117B
Endometriosis	2:203554324:A:C	GTEx/v8	Adipose_Subcutaneous	C	3.08701e-07	-0.218122	0.000393246	A	FAM117B
Endometriosis	2:203554324:A:C	GTEx/v8	Whole_Blood	C	6.83716e-22	-0.361466	2.05888e-44	A	FAM117B
Endometriosis	2:203554324:A:C	GTEx/v8	Artery_Aorta	C	3.14103e-05	-0.184735	4.81197e-05	A	FAM117B
Endometriosis	2:203554324:A:C	GTEx/v8	Pancreas	C	6.2443e-08	-0.354308	5.4148e-17	A	FAM117B
Endometriosis	2:203554324:A:C	GTEx/v8	Spleen	C	1.61713e-06	-0.293981	8.97683e-10	A	FAM117B
Endometriosis	2:203554324:A:C	GTEx/v8	Adipose_Subcutaneous	C	2.74811e-05	0.144512	1.2693e-08	A	ICA1L
Endometriosis	2:203554324:A:C	GTEx/v8	Artery_Tibial	C	0.000139149	0.125611	8.14785e-06	A	ICA1L
Endometriosis	2:203554324:A:C	GTEx/v8	Muscle_Skeletal	C	7.74943e-10	0.239242	5.29972e-23	A	ICA1L
Endometriosis	2:203554324:A:C	GTEx/v8	Nerve_Tibial	C	3.41033e-09	0.150833	1.99263e-15	A	ICA1L
Endometriosis	2:203554324:A:C	GTEx/v8	Pancreas	C	5.73107e-06	0.234625	2.31867e-11	A	ICA1L
Endometriosis	2:203554324:A:C	GTEx/v8	Cells_Cultured_fibroblasts	C	1.40303e-09	0.25938	7.10008e-18	A	ICA1L
Endometriosis	2:203554324:A:C	GTEx/v8	Skin_Not_Sun_Exposed_Suprapubic	C	2.63399e-07	0.194669	3.57938e-13	A	ICA1L
Endometriosis	2:203554324:A:C	GTEx/v8	Skin_Sun_Exposed_Lower_leg	C	1.35463e-06	0.150019	4.97554e-09	A	ICA1L
Endometriosis	2:203554324:A:C	GTEx/v8	Thyroid	C	9.8717e-12	0.231335	1.67666e-26	A	ICA1L
Endometriosis	2:203554324:A:C	GTEx/v8	Adipose_Subcutaneous	C	8.64306e-07	-0.155517	1.65694e-15	A	NBEAL1
Endometriosis	2:203554324:A:C	GTEx/v8	Adipose_Visceral_Omentum	C	1.36692e-06	-0.192606	8.34068e-08	A	NBEAL1
Endometriosis	2:203554324:A:C	GTEx/v8	Artery_Aorta	C	9.4135e-21	-0.403725	7.19034e-43	A	NBEAL1
Endometriosis	2:203554324:A:C	GTEx/v8	Artery_Coronary	C	4.51403e-05	-0.249396	1.84554e-10	A	NBEAL1
Endometriosis	2:203554324:A:C	GTEx/v8	Artery_Tibial	C	4.79758e-22	-0.34129	4.09296e-57	A	NBEAL1
Endometriosis	2:203554324:A:C	GTEx/v8	Esophagus_Mucosa	C	1.41005e-05	-0.121081	0.000593774	A	NBEAL1
Endometriosis	2:203554324:A:C	GTEx/v8	Lung	C	1.43928e-06	-0.153344	2.6634e-08	A	NBEAL1
Endometriosis	2:203554324:A:C	GTEx/v8	Nerve_Tibial	C	1.36485e-09	-0.19368	6.93027e-12	A	NBEAL1
Endometriosis	2:203554324:A:C	GTEx/v8	Skin_Not_Sun_Exposed_Suprapubic	C	2.39012e-10	-0.225839	1.4007e-14	A	NBEAL1
Endometriosis	2:203554324:A:C	GTEx/v8	Skin_Sun_Exposed_Lower_leg	C	0.000230529	-0.123139	7.85264e-06	A	NBEAL1
Endometriosis	3:49687779:G:T	eQTLGen	eQTLGen_cis_eQTLs	T	4.3463e-275	-35.4385	0	T	AMT
Endometriosis	3:49687779:G:T	GTEx/v8	Adipose_Subcutaneous	G	8.33222e-30	0.307609	1.90528e-62	T	AMT
Endometriosis	3:49687779:G:T	GTEx/v8	Adipose_Visceral_Omentum	G	2.4869e-27	0.28735	6.72678e-58	T	AMT
Endometriosis	3:49687779:G:T	GTEx/v8	Cells_EBV-transformed_lymphocytes	G	2.01738e-05	0.358952	0.00546914	T	AMT
Endometriosis	3:49687779:G:T	GTEx/v8	Whole_Blood	G	7.59308e-31	0.30924	4.35484e-40	T	AMT
Endometriosis	3:49687779:G:T	GTEx/v8	Artery_Aorta	G	4.67886e-26	0.348287	8.29211e-58	T	AMT
Endometriosis	3:49687779:G:T	GTEx/v8	Artery_Coronary	G	4.72005e-16	0.307645	3.27365e-23	T	AMT
Endometriosis	3:49687779:G:T	GTEx/v8	Artery_Tibial	G	1.40464e-37	0.329077	2.31462e-81	T	AMT
Endometriosis	3:49687779:G:T	GTEx/v8	Brain_Anterior_cingulate_cortex_BA24	G	1.38052e-05	0.290175	1.76599e-05	T	AMT
Endometriosis	3:49687779:G:T	GTEx/v8	Brain_Caudate_basal_ganglia	G	9.81494e-08	0.440728	4.62696e-15	T	AMT
Endometriosis	3:49687779:G:T	GTEx/v8	Brain_Cerebellar_Hemisphere	G	1.11943e-06	0.366751	6.77954e-17	T	AMT
Endometriosis	3:49687779:G:T	GTEx/v8	Brain_Cerebellum	G	1.48738e-11	0.502072	7.73972e-32	T	AMT
Endometriosis	3:49687779:G:T	GTEx/v8	Brain_Cortex	G	4.60264e-12	0.510408	4.07019e-19	T	AMT
Endometriosis	3:49687779:G:T	GTEx/v8	Brain_Frontal_Cortex_BA9	G	3.15687e-07	0.346284	4.64092e-14	T	AMT
Endometriosis	3:49687779:G:T	GTEx/v8	Brain_Hippocampus	G	2.71943e-08	0.358788	1.81645e-09	T	AMT
Endometriosis	3:49687779:G:T	GTEx/v8	Brain_Nucleus_accumbens_basal_ganglia	G	2.96339e-05	0.268329	2.60588e-12	T	AMT
Endometriosis	3:49687779:G:T	GTEx/v8	Breast_Mammary_Tissue	G	3.50952e-19	0.254877	3.78485e-39	T	AMT
Endometriosis	3:49687779:G:T	GTEx/v8	Colon_Sigmoid	G	8.72677e-12	0.266296	7.16342e-30	T	AMT
Endometriosis	3:49687779:G:T	GTEx/v8	Colon_Transverse	G	3.84979e-14	0.286484	4.6391e-23	T	AMT
Endometriosis	3:49687779:G:T	GTEx/v8	Esophagus_Gastroesophageal_Junction	G	2.49846e-16	0.266053	6.17114e-30	T	AMT
Endometriosis	3:49687779:G:T	GTEx/v8	Esophagus_Mucosa	G	1.09758e-35	0.295442	1.46666e-61	T	AMT
Endometriosis	3:49687779:G:T	GTEx/v8	Esophagus_Muscularis	G	5.11834e-26	0.261247	5.56478e-59	T	AMT
Endometriosis	3:49687779:G:T	GTEx/v8	Heart_Atrial_Appendage	G	1.35403e-07	0.161412	2.49596e-09	T	AMT
Endometriosis	3:49687779:G:T	GTEx/v8	Lung	G	1.51178e-37	0.364619	2.23899e-72	T	AMT
Endometriosis	3:49687779:G:T	GTEx/v8	Muscle_Skeletal	G	7.05232e-25	0.226971	9.34742e-51	T	AMT
Endometriosis	3:49687779:G:T	GTEx/v8	Nerve_Tibial	G	4.92274e-36	0.33655	7.83293e-77	T	AMT
Endometriosis	3:49687779:G:T	GTEx/v8	Ovary	G	2.23351e-09	0.281785	4.31549e-09	T	AMT
Endometriosis	3:49687779:G:T	GTEx/v8	Pancreas	G	4.47848e-06	0.148281	3.14529e-14	T	AMT
Endometriosis	3:49687779:G:T	GTEx/v8	Pituitary	G	1.58048e-11	0.424012	3.29102e-25	T	AMT
Endometriosis	3:49687779:G:T	GTEx/v8	Prostate	G	2.3394e-14	0.336262	1.94702e-18	T	AMT
Endometriosis	3:49687779:G:T	GTEx/v8	Minor_Salivary_Gland	G	1.70783e-07	0.325349	6.03858e-05	T	AMT
Endometriosis	3:49687779:G:T	GTEx/v8	Cells_Cultured_fibroblasts	G	6.17991e-32	0.28965	6.32799e-71	T	AMT
Endometriosis	3:49687779:G:T	GTEx/v8	Skin_Not_Sun_Exposed_Suprapubic	G	1.1869e-23	0.329081	1.04272e-44	T	AMT
Endometriosis	3:49687779:G:T	GTEx/v8	Skin_Sun_Exposed_Lower_leg	G	8.32089e-24	0.276547	3.81896e-42	T	AMT
Endometriosis	3:49687779:G:T	GTEx/v8	Small_Intestine_Terminal_Ileum	G	7.81397e-08	0.35248	4.38133e-08	T	AMT
Endometriosis	3:49687779:G:T	GTEx/v8	Spleen	G	5.17113e-14	0.377458	2.65938e-26	T	AMT
Endometriosis	3:49687779:G:T	GTEx/v8	Stomach	G	1.38604e-08	0.243424	7.35321e-15	T	AMT
Endometriosis	3:49687779:G:T	GTEx/v8	Testis	G	1.50793e-20	0.441923	1.27045e-35	T	AMT
Endometriosis	3:49687779:G:T	GTEx/v8	Thyroid	G	9.71135e-39	0.373159	4.60575e-100	T	AMT
Endometriosis	3:49687779:G:T	GTEx/v8	Uterus	G	3.16578e-05	0.286162	3.25683e-06	T	AMT
Endometriosis	3:49687779:G:T	GTEx/v8	Skin_Not_Sun_Exposed_Suprapubic	G	0.000497915	0.100944	1.62678e-08	T	APEH
Endometriosis	3:49687779:G:T	GTEx/v8	Adipose_Subcutaneous	G	0.000618862	0.0959509	2.22922e-11	T	ARIH2
Endometriosis	3:49687779:G:T	GTEx/v8	Nerve_Tibial	G	0.00019161	0.136175	1.1392e-07	T	ARIH2
Endometriosis	3:49687779:G:T	GTEx/v8	Skin_Sun_Exposed_Lower_leg	G	0.000122801	0.111915	4.44117e-14	T	ARIH2
Endometriosis	3:49687779:G:T	eQTLGen	eQTLGen_cis_eQTLs	T	1.0172e-18	-8.8331	0	T	C3orf62
Endometriosis	3:49687779:G:T	eQTLGen	eQTLGen_cis_eQTLs	T	6.177e-07	-4.9855	0.00198178	T	CACNA2D2
Endometriosis	3:49687779:G:T	GTEx/v8	Adipose_Subcutaneous	G	3.7743e-05	0.241838	6.11402e-13	T	CCDC36
Endometriosis	3:49687779:G:T	GTEx/v8	Adipose_Visceral_Omentum	G	8.66228e-05	0.25247	6.94086e-17	T	CCDC36
Endometriosis	3:49687779:G:T	GTEx/v8	Artery_Aorta	G	1.81216e-05	0.359294	3.10501e-21	T	CCDC36
Endometriosis	3:49687779:G:T	GTEx/v8	Artery_Tibial	G	1.13209e-10	0.426875	1.27126e-36	T	CCDC36
Endometriosis	3:49687779:G:T	GTEx/v8	Esophagus_Muscularis	G	9.42251e-05	0.298885	6.54923e-18	T	CCDC36
Endometriosis	3:49687779:G:T	GTEx/v8	Lung	G	5.42076e-05	0.268821	7.56253e-15	T	CCDC36
Endometriosis	3:49687779:G:T	GTEx/v8	Nerve_Tibial	G	3.41585e-06	0.28256	2.77095e-17	T	CCDC36
Endometriosis	3:49687779:G:T	eQTLGen	eQTLGen_cis_eQTLs	T	1.1941e-07	5.2944	0.000395059	T	CCDC71
Endometriosis	3:49687779:G:T	GTEx/v8	Brain_Cerebellum	G	0.000222668	-0.271669	5.48948e-15	T	CCDC71
Endometriosis	3:49687779:G:T	GTEx/v8	Artery_Aorta	G	0.000432354	-0.166502	0.000896089	T	CDHR4
Endometriosis	3:49687779:G:T	GTEx/v8	Nerve_Tibial	G	0.000830384	-0.140075	0.0407334	T	CDHR4
Endometriosis	3:49687779:G:T	GTEx/v8	Skin_Not_Sun_Exposed_Suprapubic	G	1.50916e-05	-0.210349	1.67381e-08	T	CDHR4
Endometriosis	3:49687779:G:T	GTEx/v8	Skin_Sun_Exposed_Lower_leg	G	6.90053e-05	-0.17613	7.30153e-12	T	CDHR4
Endometriosis	3:49687779:G:T	GTEx/v8	Testis	G	2.25524e-05	0.285973	3.60667e-66	T	CDHR4
Endometriosis	3:49687779:G:T	GTEx/v8	Colon_Transverse	G	1.8238e-05	-0.215983	0.00177926	T	CTD-2330K9.3
Endometriosis	3:49687779:G:T	GTEx/v8	Heart_Left_Ventricle	G	8.72911e-06	0.115406	0.00122138	T	DAG1
Endometriosis	3:49687779:G:T	eQTLGen	eQTLGen_cis_eQTLs	T	4.0493e-14	-7.5593	0	T	DALRD3
Endometriosis	3:49687779:G:T	GTEx/v8	Adipose_Subcutaneous	G	7.76203e-05	0.143172	1.96601e-17	T	DALRD3
Endometriosis	3:49687779:G:T	GTEx/v8	Brain_Cortex	G	0.000286252	0.215665	4.98173e-06	T	DALRD3
Endometriosis	3:49687779:G:T	GTEx/v8	Esophagus_Gastroesophageal_Junction	G	0.000199844	0.154942	0.000316098	T	DALRD3
Endometriosis	3:49687779:G:T	GTEx/v8	Esophagus_Muscularis	G	9.15555e-08	0.195322	1.45787e-05	T	DALRD3
Endometriosis	3:49687779:G:T	GTEx/v8	Muscle_Skeletal	G	5.23957e-05	0.14638	0.000157742	T	DALRD3
Endometriosis	3:49687779:G:T	GTEx/v8	Nerve_Tibial	G	0.000865266	0.123871	6.06718e-12	T	DALRD3
Endometriosis	3:49687779:G:T	GTEx/v8	Cells_Cultured_fibroblasts	G	6.73102e-10	0.179407	2.1434e-23	T	DALRD3
Endometriosis	3:49687779:G:T	GTEx/v8	Thyroid	G	0.000227855	0.102791	4.77535e-06	T	DALRD3
Endometriosis	3:49687779:G:T	GTEx/v8	Brain_Cerebellar_Hemisphere	G	0.000319484	-0.308054	7.65634e-16	T	FAM212A
Endometriosis	3:49687779:G:T	GTEx/v8	Brain_Cerebellum	G	1.7761e-06	-0.405504	2.06179e-23	T	FAM212A
Endometriosis	3:49687779:G:T	GTEx/v8	Esophagus_Mucosa	G	1.81282e-09	-0.211943	1.03287e-36	T	FAM212A
Endometriosis	3:49687779:G:T	GTEx/v8	Muscle_Skeletal	G	1.34265e-10	-0.213905	1.91335e-28	T	FAM212A
Endometriosis	3:49687779:G:T	GTEx/v8	Cells_Cultured_fibroblasts	G	4.61924e-07	0.148632	4.4034e-07	T	FAM212A
Endometriosis	3:49687779:G:T	GTEx/v8	Skin_Not_Sun_Exposed_Suprapubic	G	9.40137e-06	-0.117778	4.55389e-18	T	FAM212A
Endometriosis	3:49687779:G:T	GTEx/v8	Adipose_Subcutaneous	G	3.87424e-35	-0.386357	1.54065e-38	T	GMPPB
Endometriosis	3:49687779:G:T	GTEx/v8	Adipose_Visceral_Omentum	G	8.80234e-30	-0.390002	1.53444e-28	T	GMPPB
Endometriosis	3:49687779:G:T	GTEx/v8	Adrenal_Gland	G	3.88484e-05	-0.223138	0.000123355	T	GMPPB
Endometriosis	3:49687779:G:T	GTEx/v8	Whole_Blood	G	1.53134e-13	-0.21393	6.13445e-10	T	GMPPB
Endometriosis	3:49687779:G:T	GTEx/v8	Artery_Aorta	G	1.72425e-28	-0.388233	7.5852e-26	T	GMPPB
Endometriosis	3:49687779:G:T	GTEx/v8	Artery_Coronary	G	4.65697e-12	-0.33083	1.18152e-09	T	GMPPB
Endometriosis	3:49687779:G:T	GTEx/v8	Artery_Tibial	G	1.50723e-47	-0.456456	6.26551e-57	T	GMPPB
Endometriosis	3:49687779:G:T	GTEx/v8	Brain_Amygdala	G	1.32443e-09	-0.698637	1.08605e-07	T	GMPPB
Endometriosis	3:49687779:G:T	GTEx/v8	Brain_Anterior_cingulate_cortex_BA24	G	4.89848e-09	-0.583605	1.01955e-06	T	GMPPB
Endometriosis	3:49687779:G:T	GTEx/v8	Brain_Caudate_basal_ganglia	G	4.93412e-11	-0.526317	1.50957e-10	T	GMPPB
Endometriosis	3:49687779:G:T	GTEx/v8	Brain_Cerebellar_Hemisphere	G	9.75535e-22	-0.700107	3.92705e-20	T	GMPPB
Endometriosis	3:49687779:G:T	GTEx/v8	Brain_Cerebellum	G	2.94812e-29	-0.722195	1.80063e-28	T	GMPPB
Endometriosis	3:49687779:G:T	GTEx/v8	Brain_Cortex	G	7.17696e-19	-0.672462	4.98456e-19	T	GMPPB
Endometriosis	3:49687779:G:T	GTEx/v8	Brain_Frontal_Cortex_BA9	G	2.1858e-09	-0.471822	1.70054e-08	T	GMPPB
Endometriosis	3:49687779:G:T	GTEx/v8	Brain_Hippocampus	G	5.88387e-15	-0.682896	2.62731e-15	T	GMPPB
Endometriosis	3:49687779:G:T	GTEx/v8	Brain_Hypothalamus	G	1.5092e-11	-0.54746	3.29043e-10	T	GMPPB
Endometriosis	3:49687779:G:T	GTEx/v8	Brain_Nucleus_accumbens_basal_ganglia	G	3.58962e-15	-0.650317	4.27699e-16	T	GMPPB
Endometriosis	3:49687779:G:T	GTEx/v8	Brain_Putamen_basal_ganglia	G	2.1389e-19	-0.743945	1.24213e-17	T	GMPPB
Endometriosis	3:49687779:G:T	GTEx/v8	Brain_Spinal_cord_cervical_c-1	G	2.66211e-16	-0.932235	2.81847e-13	T	GMPPB
Endometriosis	3:49687779:G:T	GTEx/v8	Brain_Substantia_nigra	G	2.67366e-10	-0.666625	2.35253e-08	T	GMPPB
Endometriosis	3:49687779:G:T	GTEx/v8	Breast_Mammary_Tissue	G	1.142e-30	-0.414657	4.08723e-29	T	GMPPB
Endometriosis	3:49687779:G:T	GTEx/v8	Colon_Sigmoid	G	5.64946e-27	-0.527937	6.21369e-23	T	GMPPB
Endometriosis	3:49687779:G:T	GTEx/v8	Colon_Transverse	G	2.74494e-24	-0.227607	3.39646e-21	T	GMPPB
Endometriosis	3:49687779:G:T	GTEx/v8	Esophagus_Gastroesophageal_Junction	G	1.04584e-41	-0.648891	4.40097e-44	T	GMPPB
Endometriosis	3:49687779:G:T	GTEx/v8	Esophagus_Mucosa	G	8.06949e-35	-0.334008	4.04137e-31	T	GMPPB
Endometriosis	3:49687779:G:T	GTEx/v8	Esophagus_Muscularis	G	6.24606e-52	-0.617999	6.27914e-57	T	GMPPB
Endometriosis	3:49687779:G:T	GTEx/v8	Heart_Atrial_Appendage	G	5.89508e-25	-0.414013	1.30132e-25	T	GMPPB
Endometriosis	3:49687779:G:T	GTEx/v8	Heart_Left_Ventricle	G	8.69822e-27	-0.468288	4.38973e-26	T	GMPPB
Endometriosis	3:49687779:G:T	GTEx/v8	Liver	G	7.3175e-16	-0.339551	4.24598e-13	T	GMPPB
Endometriosis	3:49687779:G:T	GTEx/v8	Lung	G	7.43488e-27	-0.281993	4.96505e-25	T	GMPPB
Endometriosis	3:49687779:G:T	GTEx/v8	Muscle_Skeletal	G	2.70588e-31	-0.430991	8.06007e-37	T	GMPPB
Endometriosis	3:49687779:G:T	GTEx/v8	Nerve_Tibial	G	1.61781e-54	-0.542917	1.59429e-62	T	GMPPB
Endometriosis	3:49687779:G:T	GTEx/v8	Ovary	G	3.10244e-11	-0.43804	6.32778e-09	T	GMPPB
Endometriosis	3:49687779:G:T	GTEx/v8	Pancreas	G	1.14509e-31	-0.354057	1.29549e-31	T	GMPPB
Endometriosis	3:49687779:G:T	GTEx/v8	Pituitary	G	4.07276e-13	-0.383285	1.30527e-09	T	GMPPB
Endometriosis	3:49687779:G:T	GTEx/v8	Prostate	G	5.26884e-22	-0.466809	3.55427e-21	T	GMPPB
Endometriosis	3:49687779:G:T	GTEx/v8	Minor_Salivary_Gland	G	6.0687e-05	-0.23699	0.000543133	T	GMPPB
Endometriosis	3:49687779:G:T	GTEx/v8	Cells_Cultured_fibroblasts	G	6.51986e-16	-0.155501	1.34715e-13	T	GMPPB
Endometriosis	3:49687779:G:T	GTEx/v8	Skin_Not_Sun_Exposed_Suprapubic	G	6.51969e-52	-0.540321	2.52151e-54	T	GMPPB
Endometriosis	3:49687779:G:T	GTEx/v8	Skin_Sun_Exposed_Lower_leg	G	2.5979e-60	-0.543174	3.6504e-63	T	GMPPB
Endometriosis	3:49687779:G:T	GTEx/v8	Small_Intestine_Terminal_Ileum	G	5.52084e-09	-0.211112	1.31435e-08	T	GMPPB
Endometriosis	3:49687779:G:T	GTEx/v8	Spleen	G	0.000195051	-0.167595	0.0291454	T	GMPPB
Endometriosis	3:49687779:G:T	GTEx/v8	Stomach	G	3.38929e-23	-0.286219	4.29682e-24	T	GMPPB
Endometriosis	3:49687779:G:T	GTEx/v8	Testis	G	3.56471e-08	-0.317833	7.03044e-06	T	GMPPB
Endometriosis	3:49687779:G:T	GTEx/v8	Thyroid	G	1.24996e-28	-0.238229	2.4691e-28	T	GMPPB
Endometriosis	3:49687779:G:T	GTEx/v8	Uterus	G	6.14573e-09	-0.405356	1.67638e-06	T	GMPPB
Endometriosis	3:49687779:G:T	GTEx/v8	Vagina	G	2.13578e-07	-0.353624	1.57101e-05	T	GMPPB
Endometriosis	3:49687779:G:T	GTEx/v8	Artery_Aorta	G	2.66632e-06	-0.10832	1.02149e-06	T	GPX1
Endometriosis	3:49687779:G:T	GTEx/v8	Brain_Caudate_basal_ganglia	G	3.09107e-07	-0.238917	5.89588e-11	T	GPX1
Endometriosis	3:49687779:G:T	GTEx/v8	Brain_Cerebellum	G	5.73002e-07	-0.293717	1.98839e-06	T	GPX1
Endometriosis	3:49687779:G:T	GTEx/v8	Brain_Cortex	G	3.36412e-08	-0.361929	4.63263e-09	T	GPX1
Endometriosis	3:49687779:G:T	GTEx/v8	Brain_Frontal_Cortex_BA9	G	3.46502e-07	-0.320802	2.09108e-06	T	GPX1
Endometriosis	3:49687779:G:T	GTEx/v8	Brain_Nucleus_accumbens_basal_ganglia	G	5.75698e-07	-0.288414	6.42066e-11	T	GPX1
Endometriosis	3:49687779:G:T	GTEx/v8	Esophagus_Mucosa	G	1.10734e-05	-0.178922	2.25375e-10	T	GPX1
Endometriosis	3:49687779:G:T	GTEx/v8	Cells_Cultured_fibroblasts	G	9.40884e-06	-0.172702	1.10725e-28	T	GPX1
Endometriosis	3:49687779:G:T	GTEx/v8	Skin_Not_Sun_Exposed_Suprapubic	G	0.000304914	-0.0907942	2.83695e-09	T	GPX1
Endometriosis	3:49687779:G:T	GTEx/v8	Small_Intestine_Terminal_Ileum	G	1.98929e-05	-0.249229	0.0148067	T	GPX1
Endometriosis	3:49687779:G:T	GTEx/v8	Thyroid	G	2.75372e-05	-0.107571	2.80503e-13	T	GPX1
Endometriosis	3:49687779:G:T	eQTLGen	eQTLGen_cis_eQTLs	T	1.0689e-07	-5.3146	0.00035786	T	HEMK1
Endometriosis	3:49687779:G:T	eQTLGen	eQTLGen_cis_eQTLs	T	8.8609e-131	-24.3324	0	T	HYAL3
Endometriosis	3:49687779:G:T	GTEx/v8	Adipose_Subcutaneous	G	4.88772e-06	0.242531	1.78468e-33	T	HYAL3
Endometriosis	3:49687779:G:T	GTEx/v8	Whole_Blood	G	6.41613e-07	0.164416	5.98031e-46	T	HYAL3
Endometriosis	3:49687779:G:T	GTEx/v8	Artery_Aorta	G	0.000163367	0.257316	1.05022e-22	T	HYAL3
Endometriosis	3:49687779:G:T	GTEx/v8	Artery_Coronary	G	6.01276e-05	0.326527	7.72561e-16	T	HYAL3
Endometriosis	3:49687779:G:T	GTEx/v8	Brain_Spinal_cord_cervical_c-1	G	4.68566e-05	0.41596	1.6808e-09	T	HYAL3
Endometriosis	3:49687779:G:T	GTEx/v8	Colon_Sigmoid	G	2.67687e-06	0.325922	1.55449e-27	T	HYAL3
Endometriosis	3:49687779:G:T	GTEx/v8	Colon_Transverse	G	1.19525e-05	0.258062	2.73522e-26	T	HYAL3
Endometriosis	3:49687779:G:T	GTEx/v8	Esophagus_Gastroesophageal_Junction	G	4.14609e-05	0.291467	3.55438e-23	T	HYAL3
Endometriosis	3:49687779:G:T	GTEx/v8	Esophagus_Mucosa	G	1.37542e-06	0.256578	3.28247e-44	T	HYAL3
Endometriosis	3:49687779:G:T	GTEx/v8	Esophagus_Muscularis	G	7.18432e-08	0.341689	6.14293e-46	T	HYAL3
Endometriosis	3:49687779:G:T	GTEx/v8	Heart_Atrial_Appendage	G	1.57574e-06	0.320152	1.15252e-18	T	HYAL3
Endometriosis	3:49687779:G:T	GTEx/v8	Nerve_Tibial	G	2.61587e-07	0.283484	5.783e-21	T	HYAL3
Endometriosis	3:49687779:G:T	GTEx/v8	Cells_Cultured_fibroblasts	G	1.06178e-09	0.298316	9.33926e-66	T	HYAL3
Endometriosis	3:49687779:G:T	GTEx/v8	Skin_Not_Sun_Exposed_Suprapubic	G	0.000217291	0.16947	8.05441e-30	T	HYAL3
Endometriosis	3:49687779:G:T	GTEx/v8	Thyroid	G	8.94491e-06	0.234074	1.78087e-49	T	HYAL3
Endometriosis	3:49687779:G:T	GTEx/v8	Cells_Cultured_fibroblasts	G	5.9281e-05	-0.103655	0.0116736	T	IMPDH2
Endometriosis	3:49687779:G:T	GTEx/v8	Adipose_Visceral_Omentum	G	6.62784e-06	-0.15539	0.00276455	T	IP6K1
Endometriosis	3:49687779:G:T	GTEx/v8	Artery_Tibial	G	2.47827e-05	-0.108375	0.000365035	T	IP6K1
Endometriosis	3:49687779:G:T	GTEx/v8	Esophagus_Muscularis	G	7.59552e-06	-0.116697	0.00104378	T	IP6K1
Endometriosis	3:49687779:G:T	GTEx/v8	Nerve_Tibial	G	0.000236673	-0.110504	0.0013449	T	IP6K1
Endometriosis	3:49687779:G:T	GTEx/v8	Skin_Not_Sun_Exposed_Suprapubic	G	5.61886e-05	-0.0715032	0.0075781	T	IP6K1
Endometriosis	3:49687779:G:T	GTEx/v8	Thyroid	G	0.000662544	-0.0942818	0.00426955	T	IP6K1
Endometriosis	3:49687779:G:T	eQTLGen	eQTLGen_cis_eQTLs	T	6.7115e-15	-7.7896	0	T	KLHDC8B
Endometriosis	3:49687779:G:T	GTEx/v8	Colon_Sigmoid	G	0.000325527	-0.164033	0.0015397	T	KLHDC8B
Endometriosis	3:49687779:G:T	GTEx/v8	Muscle_Skeletal	G	0.000268246	-0.100312	0.00575454	T	KLHDC8B
Endometriosis	3:49687779:G:T	GTEx/v8	Nerve_Tibial	G	2.06199e-05	-0.13215	9.65917e-08	T	KLHDC8B
Endometriosis	3:49687779:G:T	GTEx/v8	Cells_Cultured_fibroblasts	G	2.09e-12	-0.302678	5.42604e-14	T	KLHDC8B
Endometriosis	3:49687779:G:T	GTEx/v8	Skin_Not_Sun_Exposed_Suprapubic	G	4.13854e-11	-0.202838	3.57832e-12	T	KLHDC8B
Endometriosis	3:49687779:G:T	GTEx/v8	Skin_Sun_Exposed_Lower_leg	G	1.11696e-14	-0.230854	8.98072e-20	T	KLHDC8B
Endometriosis	3:49687779:G:T	GTEx/v8	Thyroid	G	1.51091e-05	-0.140976	1.16071e-10	T	KLHDC8B
Endometriosis	3:49687779:G:T	eQTLGen	eQTLGen_cis_eQTLs	T	3.3549e-06	-4.6477	0.00969261	T	MAPKAPK3
Endometriosis	3:49687779:G:T	GTEx/v8	Thyroid	G	0.000187863	-0.0948954	0.000484289	T	MON1A
Endometriosis	3:49687779:G:T	GTEx/v8	Adipose_Subcutaneous	G	0.000278572	-0.181432	3.36944e-12	T	MST1R
Endometriosis	3:49687779:G:T	GTEx/v8	Heart_Atrial_Appendage	G	5.38213e-05	-0.202692	8.02882e-07	T	MST1R
Endometriosis	3:49687779:G:T	GTEx/v8	Muscle_Skeletal	G	0.000817639	-0.158729	1.01312e-09	T	MST1R
Endometriosis	3:49687779:G:T	GTEx/v8	Skin_Not_Sun_Exposed_Suprapubic	G	1.15249e-05	-0.129251	3.12618e-16	T	MST1R
Endometriosis	3:49687779:G:T	eQTLGen	eQTLGen_cis_eQTLs	T	1.1656e-06	4.8614	0.00351424	T	NAT6
Endometriosis	3:49687779:G:T	GTEx/v8	Skin_Sun_Exposed_Lower_leg	G	2.84942e-05	-0.15187	1.09112e-10	T	NAT6
Endometriosis	3:49687779:G:T	eQTLGen	eQTLGen_cis_eQTLs	T	2.0917e-13	-7.3428	0	T	NCKIPSD
Endometriosis	3:49687779:G:T	GTEx/v8	Adipose_Subcutaneous	G	1.30883e-06	0.19217	5.58704e-36	T	NCKIPSD
Endometriosis	3:49687779:G:T	GTEx/v8	Adipose_Visceral_Omentum	G	3.24213e-07	0.221962	9.25781e-28	T	NCKIPSD
Endometriosis	3:49687779:G:T	GTEx/v8	Whole_Blood	G	4.46061e-05	0.109258	1.25925e-22	T	NCKIPSD
Endometriosis	3:49687779:G:T	GTEx/v8	Artery_Aorta	G	4.41516e-07	0.175591	2.9444e-32	T	NCKIPSD
Endometriosis	3:49687779:G:T	GTEx/v8	Artery_Tibial	G	2.65386e-05	0.164367	6.6181e-39	T	NCKIPSD
Endometriosis	3:49687779:G:T	GTEx/v8	Brain_Caudate_basal_ganglia	G	4.26556e-05	0.251138	1.05577e-26	T	NCKIPSD
Endometriosis	3:49687779:G:T	GTEx/v8	Brain_Cerebellar_Hemisphere	G	3.13115e-07	0.396084	2.2317e-18	T	NCKIPSD
Endometriosis	3:49687779:G:T	GTEx/v8	Brain_Cortex	G	0.000131083	0.185804	8.18517e-28	T	NCKIPSD
Endometriosis	3:49687779:G:T	GTEx/v8	Brain_Frontal_Cortex_BA9	G	6.14544e-05	0.245587	1.21745e-21	T	NCKIPSD
Endometriosis	3:49687779:G:T	GTEx/v8	Brain_Hippocampus	G	2.31447e-06	0.276183	9.6288e-15	T	NCKIPSD
Endometriosis	3:49687779:G:T	GTEx/v8	Brain_Hypothalamus	G	0.000107136	0.239137	2.18768e-11	T	NCKIPSD
Endometriosis	3:49687779:G:T	GTEx/v8	Breast_Mammary_Tissue	G	0.000180478	0.176107	8.74293e-16	T	NCKIPSD
Endometriosis	3:49687779:G:T	GTEx/v8	Colon_Sigmoid	G	3.15468e-06	0.260707	1.96692e-30	T	NCKIPSD
Endometriosis	3:49687779:G:T	GTEx/v8	Esophagus_Gastroesophageal_Junction	G	1.94415e-05	0.252731	1.08391e-30	T	NCKIPSD
Endometriosis	3:49687779:G:T	GTEx/v8	Esophagus_Mucosa	G	0.000178093	0.164925	1.72182e-35	T	NCKIPSD
Endometriosis	3:49687779:G:T	GTEx/v8	Esophagus_Muscularis	G	0.000113956	0.197776	5.81972e-41	T	NCKIPSD
Endometriosis	3:49687779:G:T	GTEx/v8	Heart_Left_Ventricle	G	5.71232e-06	0.217654	1.24752e-21	T	NCKIPSD
Endometriosis	3:49687779:G:T	GTEx/v8	Liver	G	6.39148e-05	0.313536	1.75625e-14	T	NCKIPSD
Endometriosis	3:49687779:G:T	GTEx/v8	Lung	G	3.73796e-05	0.13324	3.16668e-22	T	NCKIPSD
Endometriosis	3:49687779:G:T	GTEx/v8	Muscle_Skeletal	G	4.85647e-06	0.17116	7.03799e-35	T	NCKIPSD
Endometriosis	3:49687779:G:T	GTEx/v8	Nerve_Tibial	G	2.85842e-09	0.22982	1.47128e-45	T	NCKIPSD
Endometriosis	3:49687779:G:T	GTEx/v8	Pituitary	G	2.75556e-05	0.265003	3.91993e-15	T	NCKIPSD
Endometriosis	3:49687779:G:T	GTEx/v8	Cells_Cultured_fibroblasts	G	1.45117e-10	0.319789	1.46607e-68	T	NCKIPSD
Endometriosis	3:49687779:G:T	GTEx/v8	Skin_Not_Sun_Exposed_Suprapubic	G	4.80093e-06	0.145053	2.04055e-19	T	NCKIPSD
Endometriosis	3:49687779:G:T	GTEx/v8	Testis	G	4.45262e-06	0.155986	2.33648e-24	T	NCKIPSD
Endometriosis	3:49687779:G:T	GTEx/v8	Thyroid	G	1.66185e-08	0.261498	1.13169e-34	T	NCKIPSD
Endometriosis	3:49687779:G:T	eQTLGen	eQTLGen_cis_eQTLs	T	1.4667e-10	-6.4087	0	T	NDUFAF3
Endometriosis	3:49687779:G:T	GTEx/v8	Nerve_Tibial	G	0.000749198	0.0781356	0.000467432	T	NDUFAF3
Endometriosis	3:49687779:G:T	eQTLGen	eQTLGen_cis_eQTLs	T	2.8169e-116	22.9219	0	T	NICN1
Endometriosis	3:49687779:G:T	GTEx/v8	Adipose_Subcutaneous	G	1.22812e-12	0.222844	2.79528e-25	T	NICN1
Endometriosis	3:49687779:G:T	GTEx/v8	Adipose_Visceral_Omentum	G	1.47418e-13	0.245119	3.50248e-21	T	NICN1
Endometriosis	3:49687779:G:T	GTEx/v8	Artery_Aorta	G	7.68906e-14	0.250423	5.32224e-19	T	NICN1
Endometriosis	3:49687779:G:T	GTEx/v8	Artery_Coronary	G	4.13902e-06	0.182015	3.50309e-07	T	NICN1
Endometriosis	3:49687779:G:T	GTEx/v8	Artery_Tibial	G	4.70665e-15	0.208736	3.54662e-24	T	NICN1
Endometriosis	3:49687779:G:T	GTEx/v8	Breast_Mammary_Tissue	G	2.35349e-08	0.166941	1.31055e-11	T	NICN1
Endometriosis	3:49687779:G:T	GTEx/v8	Colon_Sigmoid	G	3.40269e-08	0.227572	6.78403e-14	T	NICN1
Endometriosis	3:49687779:G:T	GTEx/v8	Colon_Transverse	G	5.62182e-06	0.167372	5.23638e-09	T	NICN1
Endometriosis	3:49687779:G:T	GTEx/v8	Esophagus_Gastroesophageal_Junction	G	2.12315e-07	0.211941	6.57192e-11	T	NICN1
Endometriosis	3:49687779:G:T	GTEx/v8	Esophagus_Mucosa	G	1.39399e-08	0.179636	9.29921e-10	T	NICN1
Endometriosis	3:49687779:G:T	GTEx/v8	Esophagus_Muscularis	G	2.92808e-12	0.204439	1.36282e-15	T	NICN1
Endometriosis	3:49687779:G:T	GTEx/v8	Heart_Left_Ventricle	G	1.62444e-05	0.173662	0.00129899	T	NICN1
Endometriosis	3:49687779:G:T	GTEx/v8	Lung	G	3.7088e-16	0.268161	3.36343e-23	T	NICN1
Endometriosis	3:49687779:G:T	GTEx/v8	Muscle_Skeletal	G	1.24204e-12	0.192481	2.63043e-14	T	NICN1
Endometriosis	3:49687779:G:T	GTEx/v8	Nerve_Tibial	G	1.64073e-19	0.256923	3.42848e-28	T	NICN1
Endometriosis	3:49687779:G:T	GTEx/v8	Pancreas	G	1.17426e-07	0.230342	4.23018e-08	T	NICN1
Endometriosis	3:49687779:G:T	GTEx/v8	Pituitary	G	1.37648e-07	0.331858	2.20471e-07	T	NICN1
Endometriosis	3:49687779:G:T	GTEx/v8	Prostate	G	8.42654e-08	0.279068	2.42287e-07	T	NICN1
Endometriosis	3:49687779:G:T	GTEx/v8	Cells_Cultured_fibroblasts	G	0.00044835	0.083228	2.94688e-06	T	NICN1
Endometriosis	3:49687779:G:T	GTEx/v8	Skin_Not_Sun_Exposed_Suprapubic	G	2.7218e-09	0.221088	2.2003e-18	T	NICN1
Endometriosis	3:49687779:G:T	GTEx/v8	Skin_Sun_Exposed_Lower_leg	G	8.12289e-13	0.216662	2.10749e-20	T	NICN1
Endometriosis	3:49687779:G:T	GTEx/v8	Stomach	G	0.000136068	0.151849	9.87122e-05	T	NICN1
Endometriosis	3:49687779:G:T	GTEx/v8	Thyroid	G	4.41604e-30	0.378763	1.30111e-62	T	NICN1
Endometriosis	3:49687779:G:T	eQTLGen	eQTLGen_cis_eQTLs	T	4.0577e-33	-11.989	0	T	P4HTM
Endometriosis	3:49687779:G:T	GTEx/v8	Brain_Cerebellum	G	0.000106357	0.235714	3.78583e-08	T	P4HTM
Endometriosis	3:49687779:G:T	GTEx/v8	Brain_Cortex	G	2.75854e-08	0.198309	8.19546e-06	T	P4HTM
Endometriosis	3:49687779:G:T	GTEx/v8	Brain_Frontal_Cortex_BA9	G	0.0001179	0.154285	6.0323e-07	T	P4HTM
Endometriosis	3:49687779:G:T	GTEx/v8	Brain_Nucleus_accumbens_basal_ganglia	G	6.01042e-05	0.128378	0.0071643	T	P4HTM
Endometriosis	3:49687779:G:T	GTEx/v8	Esophagus_Muscularis	G	2.67914e-05	0.134665	3.41113e-07	T	P4HTM
Endometriosis	3:49687779:G:T	GTEx/v8	Nerve_Tibial	G	3.36402e-06	0.149034	1.31706e-18	T	P4HTM
Endometriosis	3:49687779:G:T	GTEx/v8	Pancreas	G	7.3457e-05	0.15345	2.01707e-17	T	P4HTM
Endometriosis	3:49687779:G:T	GTEx/v8	Pituitary	G	4.56046e-06	0.196965	3.02903e-13	T	P4HTM
Endometriosis	3:49687779:G:T	GTEx/v8	Cells_Cultured_fibroblasts	G	0.000147378	0.0860207	9.90689e-24	T	P4HTM
Endometriosis	3:49687779:G:T	GTEx/v8	Thyroid	G	0.000122359	0.115473	9.84987e-19	T	P4HTM
Endometriosis	3:49687779:G:T	eQTLGen	eQTLGen_cis_eQTLs	T	7.0227e-06	4.4932	0.0200395	T	PRKAR2A
Endometriosis	3:49687779:G:T	GTEx/v8	Nerve_Tibial	G	0.000485204	-0.12683	0.000320619	T	PRKAR2A
Endometriosis	3:49687779:G:T	eQTLGen	eQTLGen_cis_eQTLs	T	8.9604e-47	14.3621	0	T	QRICH1
Endometriosis	3:49687779:G:T	GTEx/v8	Adipose_Subcutaneous	G	4.19099e-08	-0.184158	2.04687e-17	T	QRICH1
Endometriosis	3:49687779:G:T	GTEx/v8	Adipose_Visceral_Omentum	G	2.58378e-06	-0.161782	1.33596e-07	T	QRICH1
Endometriosis	3:49687779:G:T	GTEx/v8	Whole_Blood	G	1.14091e-05	-0.0970504	6.23749e-12	T	QRICH1
Endometriosis	3:49687779:G:T	GTEx/v8	Breast_Mammary_Tissue	G	1.51022e-05	-0.158957	1.15629e-14	T	QRICH1
Endometriosis	3:49687779:G:T	GTEx/v8	Colon_Transverse	G	1.21832e-08	-0.205859	9.21337e-14	T	QRICH1
Endometriosis	3:49687779:G:T	GTEx/v8	Esophagus_Gastroesophageal_Junction	G	0.00010236	-0.142609	2.08849e-05	T	QRICH1
Endometriosis	3:49687779:G:T	GTEx/v8	Esophagus_Muscularis	G	1.3667e-06	-0.155159	5.3478e-11	T	QRICH1
Endometriosis	3:49687779:G:T	GTEx/v8	Nerve_Tibial	G	1.85666e-10	-0.186821	6.93906e-21	T	QRICH1
Endometriosis	3:49687779:G:T	GTEx/v8	Pancreas	G	1.4864e-06	-0.218182	2.03643e-10	T	QRICH1
Endometriosis	3:49687779:G:T	GTEx/v8	Skin_Not_Sun_Exposed_Suprapubic	G	1.09714e-05	-0.117704	1.70921e-13	T	QRICH1
Endometriosis	3:49687779:G:T	GTEx/v8	Skin_Sun_Exposed_Lower_leg	G	6.13406e-06	-0.110411	2.0928e-17	T	QRICH1
Endometriosis	3:49687779:G:T	GTEx/v8	Stomach	G	5.85395e-05	-0.176598	1.68294e-06	T	QRICH1
Endometriosis	3:49687779:G:T	GTEx/v8	Testis	G	1.44074e-05	-0.22073	1.37457e-19	T	QRICH1
Endometriosis	3:49687779:G:T	GTEx/v8	Thyroid	G	2.98428e-06	-0.110402	3.73082e-17	T	QRICH1
Endometriosis	3:49687779:G:T	eQTLGen	eQTLGen_cis_eQTLs	T	3.1711e-268	-34.9901	0	T	RBM6
Endometriosis	3:49687779:G:T	GTEx/v8	Adipose_Subcutaneous	G	1.31599e-09	0.236633	1.82927e-97	T	RBM6
Endometriosis	3:49687779:G:T	GTEx/v8	Adipose_Visceral_Omentum	G	1.395e-11	0.254671	2.04245e-67	T	RBM6
Endometriosis	3:49687779:G:T	GTEx/v8	Whole_Blood	G	3.53801e-11	0.237038	3.30235e-109	T	RBM6
Endometriosis	3:49687779:G:T	GTEx/v8	Artery_Aorta	G	7.83857e-10	0.267499	9.05165e-58	T	RBM6
Endometriosis	3:49687779:G:T	GTEx/v8	Artery_Coronary	G	1.13541e-05	0.262399	1.04847e-21	T	RBM6
Endometriosis	3:49687779:G:T	GTEx/v8	Artery_Tibial	G	7.12824e-07	0.165416	1.51621e-80	T	RBM6
Endometriosis	3:49687779:G:T	GTEx/v8	Brain_Cerebellar_Hemisphere	G	8.5898e-05	0.252156	2.66514e-18	T	RBM6
Endometriosis	3:49687779:G:T	GTEx/v8	Breast_Mammary_Tissue	G	8.97216e-06	0.217911	9.60233e-55	T	RBM6
Endometriosis	3:49687779:G:T	GTEx/v8	Colon_Sigmoid	G	2.78036e-08	0.293502	1.74945e-39	T	RBM6
Endometriosis	3:49687779:G:T	GTEx/v8	Colon_Transverse	G	7.96584e-08	0.278488	2.41861e-57	T	RBM6
Endometriosis	3:49687779:G:T	GTEx/v8	Esophagus_Gastroesophageal_Junction	G	7.91401e-14	0.346327	6.48329e-51	T	RBM6
Endometriosis	3:49687779:G:T	GTEx/v8	Esophagus_Mucosa	G	2.12135e-10	0.215474	7.74144e-89	T	RBM6
Endometriosis	3:49687779:G:T	GTEx/v8	Esophagus_Muscularis	G	8.25161e-12	0.276193	2.23556e-74	T	RBM6
Endometriosis	3:49687779:G:T	GTEx/v8	Heart_Atrial_Appendage	G	1.92994e-09	0.254438	4.26232e-65	T	RBM6
Endometriosis	3:49687779:G:T	GTEx/v8	Heart_Left_Ventricle	G	3.45468e-09	0.241847	2.16197e-49	T	RBM6
Endometriosis	3:49687779:G:T	GTEx/v8	Lung	G	1.38294e-13	0.216686	6.34992e-71	T	RBM6
Endometriosis	3:49687779:G:T	GTEx/v8	Muscle_Skeletal	G	2.16714e-06	0.160801	9.65316e-50	T	RBM6
Endometriosis	3:49687779:G:T	GTEx/v8	Nerve_Tibial	G	1.48254e-07	0.172152	5.77897e-87	T	RBM6
Endometriosis	3:49687779:G:T	GTEx/v8	Pancreas	G	7.73639e-06	0.239707	4.09069e-49	T	RBM6
Endometriosis	3:49687779:G:T	GTEx/v8	Pituitary	G	5.40723e-06	0.336635	1.04903e-28	T	RBM6
Endometriosis	3:49687779:G:T	GTEx/v8	Prostate	G	1.19079e-05	0.292438	2.1592e-25	T	RBM6
Endometriosis	3:49687779:G:T	GTEx/v8	Cells_Cultured_fibroblasts	G	9.37675e-07	0.19595	3.73969e-66	T	RBM6
Endometriosis	3:49687779:G:T	GTEx/v8	Skin_Not_Sun_Exposed_Suprapubic	G	1.56698e-09	0.201297	6.61929e-62	T	RBM6
Endometriosis	3:49687779:G:T	GTEx/v8	Skin_Sun_Exposed_Lower_leg	G	1.05458e-10	0.200416	1.29885e-81	T	RBM6
Endometriosis	3:49687779:G:T	GTEx/v8	Small_Intestine_Terminal_Ileum	G	1.69807e-07	0.441445	2.0831e-22	T	RBM6
Endometriosis	3:49687779:G:T	GTEx/v8	Stomach	G	9.69106e-07	0.269067	7.27852e-43	T	RBM6
Endometriosis	3:49687779:G:T	GTEx/v8	Testis	G	2.71619e-06	0.202618	4.26099e-41	T	RBM6
Endometriosis	3:49687779:G:T	GTEx/v8	Thyroid	G	7.69173e-10	0.217554	1.05393e-97	T	RBM6
Endometriosis	3:49687779:G:T	GTEx/v8	Muscle_Skeletal	G	1.36114e-09	-0.169639	2.138e-14	T	RHOA
Endometriosis	3:49687779:G:T	GTEx/v8	Nerve_Tibial	G	1.71765e-05	-0.085816	0.00149299	T	RHOA
Endometriosis	3:49687779:G:T	eQTLGen	eQTLGen_cis_eQTLs	T	9.6516e-21	9.34	0	T	RNF123
Endometriosis	3:49687779:G:T	GTEx/v8	Adipose_Subcutaneous	G	3.55268e-27	-0.352248	7.57654e-27	T	RNF123
Endometriosis	3:49687779:G:T	GTEx/v8	Adipose_Visceral_Omentum	G	2.05226e-15	-0.257912	7.20961e-15	T	RNF123
Endometriosis	3:49687779:G:T	GTEx/v8	Artery_Aorta	G	7.95675e-11	-0.264792	2.25631e-13	T	RNF123
Endometriosis	3:49687779:G:T	GTEx/v8	Artery_Coronary	G	1.24417e-06	-0.244509	5.61702e-07	T	RNF123
Endometriosis	3:49687779:G:T	GTEx/v8	Artery_Tibial	G	4.65878e-15	-0.22961	2.60502e-20	T	RNF123
Endometriosis	3:49687779:G:T	GTEx/v8	Brain_Cerebellar_Hemisphere	G	0.000212632	-0.194365	1.7159e-10	T	RNF123
Endometriosis	3:49687779:G:T	GTEx/v8	Brain_Cerebellum	G	1.10834e-08	-0.303683	1.00961e-15	T	RNF123
Endometriosis	3:49687779:G:T	GTEx/v8	Brain_Nucleus_accumbens_basal_ganglia	G	3.89057e-05	-0.144863	1.40691e-08	T	RNF123
Endometriosis	3:49687779:G:T	GTEx/v8	Breast_Mammary_Tissue	G	2.84773e-14	-0.303438	9.10196e-13	T	RNF123
Endometriosis	3:49687779:G:T	GTEx/v8	Colon_Sigmoid	G	1.98724e-12	-0.239897	1.80664e-12	T	RNF123
Endometriosis	3:49687779:G:T	GTEx/v8	Colon_Transverse	G	7.87799e-15	-0.250446	1.18579e-11	T	RNF123
Endometriosis	3:49687779:G:T	GTEx/v8	Esophagus_Gastroesophageal_Junction	G	9.54385e-13	-0.243435	1.5026e-09	T	RNF123
Endometriosis	3:49687779:G:T	GTEx/v8	Esophagus_Muscularis	G	1.12704e-11	-0.196889	4.97302e-17	T	RNF123
Endometriosis	3:49687779:G:T	GTEx/v8	Lung	G	3.20363e-16	-0.24189	5.97653e-14	T	RNF123
Endometriosis	3:49687779:G:T	GTEx/v8	Muscle_Skeletal	G	0.000706506	-0.0729772	0.00118131	T	RNF123
Endometriosis	3:49687779:G:T	GTEx/v8	Nerve_Tibial	G	1.97004e-15	-0.318259	6.26723e-28	T	RNF123
Endometriosis	3:49687779:G:T	GTEx/v8	Pancreas	G	0.000131307	-0.20438	4.69751e-05	T	RNF123
Endometriosis	3:49687779:G:T	GTEx/v8	Cells_Cultured_fibroblasts	G	1.37387e-06	-0.192916	1.20526e-15	T	RNF123
Endometriosis	3:49687779:G:T	GTEx/v8	Skin_Not_Sun_Exposed_Suprapubic	G	2.19233e-10	-0.191378	1.30956e-07	T	RNF123
Endometriosis	3:49687779:G:T	GTEx/v8	Skin_Sun_Exposed_Lower_leg	G	1.52137e-08	-0.154696	5.62601e-06	T	RNF123
Endometriosis	3:49687779:G:T	GTEx/v8	Spleen	G	1.69761e-06	-0.261473	6.91114e-07	T	RNF123
Endometriosis	3:49687779:G:T	GTEx/v8	Stomach	G	5.58818e-05	-0.163863	0.0175769	T	RNF123
Endometriosis	3:49687779:G:T	GTEx/v8	Thyroid	G	1.62836e-14	-0.254595	4.35736e-15	T	RNF123
Endometriosis	3:49687779:G:T	GTEx/v8	Artery_Tibial	G	6.29359e-07	0.322665	8.04195e-19	T	RP11-3B7.1
Endometriosis	3:49687779:G:T	GTEx/v8	Esophagus_Gastroesophageal_Junction	G	2.55878e-05	0.344793	2.99168e-13	T	RP11-3B7.1
Endometriosis	3:49687779:G:T	GTEx/v8	Esophagus_Muscularis	G	0.000154474	0.298399	4.17737e-12	T	RP11-3B7.1
Endometriosis	3:49687779:G:T	GTEx/v8	Lung	G	0.000531866	0.234065	1.43153e-10	T	RP11-3B7.1
Endometriosis	3:49687779:G:T	GTEx/v8	Nerve_Tibial	G	5.12417e-07	0.332022	2.73979e-13	T	RP11-3B7.1
Endometriosis	3:49687779:G:T	eQTLGen	eQTLGen_cis_eQTLs	T	4.2981e-10	-6.2428	0	T	TCTA
Endometriosis	3:49687779:G:T	GTEx/v8	Adipose_Subcutaneous	G	0.000173002	0.121619	2.52718e-06	T	TCTA
Endometriosis	3:49687779:G:T	GTEx/v8	Artery_Tibial	G	0.000272841	0.10496	6.04141e-05	T	TCTA
Endometriosis	3:49687779:G:T	GTEx/v8	Colon_Transverse	G	0.000302359	0.133933	0.000536362	T	TCTA
Endometriosis	3:49687779:G:T	GTEx/v8	Esophagus_Gastroesophageal_Junction	G	0.000236748	0.166091	1.24928e-05	T	TCTA
Endometriosis	3:49687779:G:T	GTEx/v8	Esophagus_Muscularis	G	0.00050184	0.13661	1.46397e-05	T	TCTA
Endometriosis	3:49687779:G:T	GTEx/v8	Cells_Cultured_fibroblasts	G	4.02056e-07	0.182858	7.59985e-09	T	TCTA
Endometriosis	3:49687779:G:T	GTEx/v8	Thyroid	G	1.38665e-06	0.0992417	9.61214e-09	T	TCTA
Endometriosis	3:49687779:G:T	GTEx/v8	Testis	G	2.42022e-05	0.183125	1.80825e-07	T	TRAIP
Endometriosis	3:49687779:G:T	eQTLGen	eQTLGen_cis_eQTLs	T	3.27170000000001e-310	-38.7455	0	T	UBA7
Endometriosis	3:49687779:G:T	GTEx/v8	Whole_Blood	G	3.47597e-10	0.138664	2.47495e-51	T	UBA7
Endometriosis	3:49687779:G:T	GTEx/v8	Colon_Transverse	G	3.14258e-08	0.233683	1.2048e-23	T	UBA7
Endometriosis	3:49687779:G:T	GTEx/v8	Esophagus_Mucosa	G	5.97345e-11	0.181512	1.21803e-29	T	UBA7
Endometriosis	3:49687779:G:T	GTEx/v8	Lung	G	0.000146108	0.0867045	4.62256e-09	T	UBA7
Endometriosis	3:49687779:G:T	GTEx/v8	Pancreas	G	2.76999e-05	0.226776	1.9056e-19	T	UBA7
Endometriosis	3:49687779:G:T	GTEx/v8	Cells_Cultured_fibroblasts	G	7.52385e-05	0.0867502	3.50302e-14	T	UBA7
Endometriosis	3:49687779:G:T	GTEx/v8	Skin_Not_Sun_Exposed_Suprapubic	G	5.71528e-12	0.211682	2.13071e-21	T	UBA7
Endometriosis	3:49687779:G:T	GTEx/v8	Skin_Sun_Exposed_Lower_leg	G	3.94883e-10	0.156416	5.04182e-21	T	UBA7
Endometriosis	3:49687779:G:T	GTEx/v8	Small_Intestine_Terminal_Ileum	G	5.65717e-05	0.17933	3.35399e-08	T	UBA7
Endometriosis	3:49687779:G:T	GTEx/v8	Stomach	G	8.37899e-05	0.14694	1.66972e-10	T	UBA7
Endometriosis	3:49687779:G:T	eQTLGen	eQTLGen_cis_eQTLs	T	8.1475e-07	4.9319	0.00257748	T	USP4
Endometriosis	3:49687779:G:T	GTEx/v8	Muscle_Skeletal	G	6.09532e-05	-0.160417	0.00147168	T	USP4
Endometriosis	3:49687779:G:T	eQTLGen	eQTLGen_cis_eQTLs	T	5.0158e-112	22.4916	0	T	WDR6
Endometriosis	3:49687779:G:T	GTEx/v8	Adipose_Subcutaneous	G	2.79433e-12	-0.318632	2.36711e-124	T	WDR6
Endometriosis	3:49687779:G:T	GTEx/v8	Adipose_Visceral_Omentum	G	4.96152e-07	-0.183166	1.11646e-46	T	WDR6
Endometriosis	3:49687779:G:T	GTEx/v8	Whole_Blood	G	1.13172e-09	-0.173117	4.18785e-66	T	WDR6
Endometriosis	3:49687779:G:T	GTEx/v8	Artery_Tibial	G	2.82738e-06	-0.137711	1.35338e-47	T	WDR6
Endometriosis	3:49687779:G:T	GTEx/v8	Breast_Mammary_Tissue	G	4.2757e-05	-0.14414	2.87155e-38	T	WDR6
Endometriosis	3:49687779:G:T	GTEx/v8	Esophagus_Mucosa	G	0.000653226	-0.173495	4.41062e-69	T	WDR6
Endometriosis	3:49687779:G:T	GTEx/v8	Heart_Atrial_Appendage	G	0.000140425	-0.171411	8.16068e-33	T	WDR6
Endometriosis	3:49687779:G:T	GTEx/v8	Heart_Left_Ventricle	G	2.99004e-05	-0.186058	1.30638e-32	T	WDR6
Endometriosis	3:49687779:G:T	GTEx/v8	Lung	G	4.62214e-06	-0.180087	2.44444e-55	T	WDR6
Endometriosis	3:49687779:G:T	GTEx/v8	Muscle_Skeletal	G	1.01489e-07	-0.175401	6.15352e-47	T	WDR6
Endometriosis	3:49687779:G:T	GTEx/v8	Nerve_Tibial	G	5.88794e-11	-0.228687	1.23935e-87	T	WDR6
Endometriosis	3:49687779:G:T	GTEx/v8	Pancreas	G	2.77149e-05	-0.191451	7.31345e-24	T	WDR6
Endometriosis	3:49687779:G:T	GTEx/v8	Cells_Cultured_fibroblasts	G	3.14162e-14	-0.405124	3.13406e-102	T	WDR6
Endometriosis	3:49687779:G:T	GTEx/v8	Testis	G	0.00043512	-0.115998	7.31112e-29	T	WDR6
Endometriosis	7:94592691:C:T	GTEx/v8	Nerve_Tibial	T	0.000101738	0.347293	1.10372e-44	C	ASB4
Endometriosis	7:94592691:C:T	GTEx/v8	Skin_Sun_Exposed_Lower_leg	T	2.66547e-07	0.470634	5.58143e-45	C	ASB4
Endometriosis	7:94592691:C:T	eQTLGen	eQTLGen_cis_eQTLs	T	2.5068e-08	-5.5728	0.000114686	C	CASD1
Endometriosis	7:94592691:C:T	GTEx/v8	Breast_Mammary_Tissue	T	2.16345e-05	-0.248478	0.0045673	C	CASD1
Endometriosis	7:94592691:C:T	GTEx/v8	Nerve_Tibial	T	0.000105607	-0.159137	3.80556e-08	C	CASD1
Endometriosis	7:94592691:C:T	GTEx/v8	Artery_Tibial	T	1.31628e-05	-0.174599	0.0119913	C	PEG10
Endometriosis	7:94592691:C:T	GTEx/v8	Pancreas	T	4.94308e-05	0.601234	2.06953e-19	C	PON1
Endometriosis	7:94592691:C:T	eQTLGen	eQTLGen_cis_eQTLs	T	4.5201e-13	-7.2389	0	C	PON2
Endometriosis	7:94592691:C:T	GTEx/v8	Whole_Blood	T	0.000255513	-0.23704	6.27414e-15	C	PON2
Endometriosis	7:94592691:C:T	eQTLGen	eQTLGen_cis_eQTLs	T	5.0296e-33	-11.9712	0	C	PPP1R9A
Endometriosis	7:94592691:C:T	GTEx/v8	Artery_Tibial	T	0.000200682	-0.138933	6.41264e-10	C	PPP1R9A
Endometriosis	8:10758496:A:G	eQTLGen	eQTLGen_cis_eQTLs	A	1.32e-136	-24.8769	0	A	BLK
Endometriosis	8:10758496:A:G	GTEx/v8	Whole_Blood	A	1.59685e-05	-0.0867829	7.88996e-22	A	BLK
Endometriosis	8:10758496:A:G	GTEx/v8	Cells_Cultured_fibroblasts	A	1.66964e-15	-0.35031	1.98306e-26	A	BLK
Endometriosis	8:10758496:A:G	GTEx/v8	Skin_Not_Sun_Exposed_Suprapubic	A	0.000110084	-0.227267	5.12055e-06	A	BLK
Endometriosis	8:10758496:A:G	eQTLGen	eQTLGen_cis_eQTLs	A	2.5693e-18	-8.7289	0	A	CTSB
Endometriosis	8:10758496:A:G	GTEx/v8	Adipose_Subcutaneous	A	9.40998e-05	-0.0759898	4.93448e-16	A	CTSB
Endometriosis	8:10758496:A:G	GTEx/v8	Artery_Tibial	A	8.93364e-08	-0.152246	3.41996e-40	A	CTSB
Endometriosis	8:10758496:A:G	GTEx/v8	Esophagus_Muscularis	A	5.26113e-06	-0.12206	5.22111e-29	A	CTSB
Endometriosis	8:10758496:A:G	GTEx/v8	Nerve_Tibial	A	4.06086e-07	-0.132259	5.15727e-18	A	CTSB
Endometriosis	8:10758496:A:G	GTEx/v8	Cells_Cultured_fibroblasts	A	2.47134e-05	-0.18108	8.75336e-40	A	CTSB
Endometriosis	8:10758496:A:G	GTEx/v8	Stomach	A	5.04655e-05	-0.129725	9.05005e-08	A	CTSB
Endometriosis	8:10758496:A:G	eQTLGen	eQTLGen_cis_eQTLs	A	5.0682e-189	29.3246	0	A	FAM167A
Endometriosis	8:10758496:A:G	GTEx/v8	Cells_EBV-transformed_lymphocytes	A	2.36908e-06	0.514995	4.76605e-18	A	FAM167A
Endometriosis	8:10758496:A:G	GTEx/v8	Whole_Blood	A	5.83368e-10	0.283779	5.77666e-52	A	FAM167A
Endometriosis	8:10758496:A:G	GTEx/v8	Brain_Caudate_basal_ganglia	A	3.63819e-05	-0.20287	1.06943e-05	A	FAM167A
Endometriosis	8:10758496:A:G	GTEx/v8	Brain_Putamen_basal_ganglia	A	9.94044e-06	-0.22047	2.43755e-05	A	FAM167A
Endometriosis	8:10758496:A:G	GTEx/v8	Esophagus_Mucosa	A	5.68204e-06	0.185907	9.42381e-11	A	FAM167A
Endometriosis	8:10758496:A:G	GTEx/v8	Cells_Cultured_fibroblasts	A	6.28571e-10	0.162534	7.37226e-21	A	FAM167A
Endometriosis	8:10758496:A:G	GTEx/v8	Skin_Not_Sun_Exposed_Suprapubic	A	4.84328e-06	-0.189386	4.90767e-29	A	FAM167A
Endometriosis	8:10758496:A:G	GTEx/v8	Skin_Sun_Exposed_Lower_leg	A	2.92002e-08	-0.190929	1.99161e-58	A	FAM167A
Endometriosis	8:10758496:A:G	eQTLGen	eQTLGen_cis_eQTLs	A	5.9724e-210	30.9224	0	A	FDFT1
Endometriosis	8:10758496:A:G	GTEx/v8	Artery_Tibial	A	9.50067e-11	0.219113	1.29552e-43	A	FDFT1
Endometriosis	8:10758496:A:G	GTEx/v8	Pituitary	A	3.12613e-05	0.226195	1.51763e-09	A	FDFT1
Endometriosis	8:10758496:A:G	GTEx/v8	Cells_Cultured_fibroblasts	A	1.95848e-05	0.13082	1.34003e-11	A	FDFT1
Endometriosis	8:10758496:A:G	eQTLGen	eQTLGen_cis_eQTLs	A	6.8258e-125	-23.7699	0	A	MSRA
Endometriosis	8:10758496:A:G	GTEx/v8	Cells_Cultured_fibroblasts	A	1.1063e-05	-0.150435	1.98947e-05	A	MSRA
Endometriosis	8:10758496:A:G	GTEx/v8	Skin_Sun_Exposed_Lower_leg	A	4.76473e-09	-0.195576	6.45576e-10	A	MSRA
Endometriosis	8:10758496:A:G	GTEx/v8	Testis	A	3.67015e-05	-0.146738	4.4009e-07	A	MSRA
Endometriosis	8:10758496:A:G	eQTLGen	eQTLGen_cis_eQTLs	A	1.3553e-07	5.2714	0.000451071	A	MTMR9
Endometriosis	8:10758496:A:G	GTEx/v8	Colon_Sigmoid	A	2.34667e-09	0.2114	8.54698e-28	A	MTMR9
Endometriosis	8:10758496:A:G	GTEx/v8	Muscle_Skeletal	A	1.86449e-07	0.118989	1.76047e-15	A	MTMR9
Endometriosis	8:10758496:A:G	GTEx/v8	Nerve_Tibial	A	7.20324e-10	0.165574	8.66866e-08	A	MTMR9
Endometriosis	8:10758496:A:G	GTEx/v8	Thyroid	A	2.56962e-06	0.123044	4.17117e-08	A	MTMR9
Endometriosis	8:10758496:A:G	eQTLGen	eQTLGen_cis_eQTLs	A	4.0594e-43	13.7666	0	A	NEIL2
Endometriosis	8:10758496:A:G	GTEx/v8	Whole_Blood	A	1.34742e-05	0.154687	7.12182e-15	A	NEIL2
Endometriosis	8:10758496:A:G	GTEx/v8	Heart_Atrial_Appendage	A	3.69253e-06	0.157956	2.37111e-21	A	NEIL2
Endometriosis	8:10758496:A:G	GTEx/v8	Pituitary	A	1.94004e-05	0.226753	1.33214e-12	A	NEIL2
Endometriosis	8:10758496:A:G	eQTLGen	eQTLGen_cis_eQTLs	A	5.6737e-14	-7.5153	0	A	RP11-297N6.4
Endometriosis	8:10758496:A:G	GTEx/v8	Adipose_Subcutaneous	A	3.33523e-06	0.204818	5.58954e-13	A	RP1L1
Endometriosis	8:10758496:A:G	GTEx/v8	Nerve_Tibial	A	8.90558e-06	0.184345	4.3284e-20	A	RP1L1
Endometriosis	8:10758496:A:G	eQTLGen	eQTLGen_cis_eQTLs	A	1.0859e-16	-8.2949	0	A	SLC35G5
Endometriosis	8:10758496:A:G	GTEx/v8	Whole_Blood	A	0.000100076	-0.174875	2.08985e-10	A	SLC35G5
Endometriosis	8:10758496:A:G	GTEx/v8	Esophagus_Gastroesophageal_Junction	A	7.02325e-05	-0.222055	0.00103989	A	SLC35G5
Endometriosis	8:10758496:A:G	GTEx/v8	Esophagus_Mucosa	A	2.48594e-06	-0.217331	2.37751e-08	A	SLC35G5
Endometriosis	8:10758496:A:G	GTEx/v8	Lung	A	2.12593e-06	-0.184275	1.74451e-05	A	SLC35G5
Endometriosis	8:10758496:A:G	eQTLGen	eQTLGen_cis_eQTLs	A	7.4097e-14	-7.4803	0	A	XKR6
Endometriosis	10:21830104:A:G	GTEx/v8	Artery_Aorta	G	2.71759e-06	0.17447	0.0050329	G	CASC10
Endometriosis	10:21830104:A:G	GTEx/v8	Artery_Tibial	G	4.39713e-06	0.150774	0.000145226	G	CASC10
Endometriosis	10:21830104:A:G	GTEx/v8	Brain_Cerebellum	G	5.34136e-05	0.259271	0.00239579	G	CASC10
Endometriosis	10:21830104:A:G	GTEx/v8	Esophagus_Muscularis	G	0.000102191	0.158461	0.00879941	G	CASC10
Endometriosis	10:21830104:A:G	GTEx/v8	Skin_Sun_Exposed_Lower_leg	G	2.46891e-06	0.149726	4.69544e-06	G	CASC10
Endometriosis	10:21830104:A:G	GTEx/v8	Skin_Sun_Exposed_Lower_leg	G	2.79837e-05	-0.0984564	0.000365129	G	MLLT10
Endometriosis	10:21830104:A:G	eQTLGen	eQTLGen_cis_eQTLs	G	2.1703e-37	-12.778	0	G	NEBL
Endometriosis	10:21830104:A:G	GTEx/v8	Whole_Blood	G	3.11045e-05	-0.202844	1.21986e-78	G	NEBL
Endometriosis	12:95645385:A:G	eQTLGen	eQTLGen_cis_eQTLs	G	3.6349e-26	-10.5813	0	G	FGD6
Endometriosis	12:95645385:A:G	GTEx/v8	Artery_Tibial	G	5.2069e-09	-0.187505	1.34081e-12	G	FGD6
Endometriosis	12:95645385:A:G	GTEx/v8	Cells_Cultured_fibroblasts	G	7.34028e-09	-0.230342	4.51824e-36	G	FGD6
Endometriosis	12:95645385:A:G	eQTLGen	eQTLGen_cis_eQTLs	G	1.8047e-46	-14.3133	0	G	NDUFA12
Endometriosis	12:95645385:A:G	GTEx/v8	Whole_Blood	G	8.23237e-05	-0.0936306	1.47519e-34	G	NDUFA12
Endometriosis	12:95645385:A:G	eQTLGen	eQTLGen_cis_eQTLs	G	1.2141e-18	8.8136	0	G	NR2C1
Endometriosis	12:95645385:A:G	eQTLGen	eQTLGen_cis_eQTLs	G	6.914e-09	-5.7929	4.51496e-05	G	VEZT
Endometriosis	12:95645385:A:G	GTEx/v8	Muscle_Skeletal	G	2.63456e-05	0.0675891	0.00166826	G	VEZT
Endometriosis	17:46235745:A:C	eQTLGen	eQTLGen_cis_eQTLs	A	6.7542e-15	-7.7889	0	C	CBX1
Endometriosis	17:46235745:A:C	eQTLGen	eQTLGen_cis_eQTLs	A	2.1863e-23	-9.964	0	C	CDK5RAP3
Endometriosis	17:46235745:A:C	eQTLGen	eQTLGen_cis_eQTLs	A	3.27170000000001e-310	42.725	0	C	HOXB2
Endometriosis	17:46235745:A:C	eQTLGen	eQTLGen_cis_eQTLs	A	1.0273e-44	14.0297	0	C	HOXB3
Endometriosis	17:46235745:A:C	eQTLGen	eQTLGen_cis_eQTLs	A	7.5425e-66	17.1394	0	C	HOXB4
Endometriosis	17:46235745:A:C	eQTLGen	eQTLGen_cis_eQTLs	A	8.8835e-29	11.1309	0	C	LRRC46
Endometriosis	17:46235745:A:C	eQTLGen	eQTLGen_cis_eQTLs	A	3.3349e-09	5.9144	2.59639e-05	C	MRPL10
Endometriosis	17:46235745:A:C	eQTLGen	eQTLGen_cis_eQTLs	A	3.1311e-19	8.964	0	C	NFE2L1
Endometriosis	17:46235745:A:C	eQTLGen	eQTLGen_cis_eQTLs	A	8.9175e-20	9.1014	0	C	SCRN2
Endometriosis	17:46235745:A:C	eQTLGen	eQTLGen_cis_eQTLs	A	1.7283e-132	24.4937	0	C	SKAP1
Endometriosis	17:46235745:A:C	eQTLGen	eQTLGen_cis_eQTLs	A	3.27170000000001e-310	-39.2993	0	C	SNX11
Rheumatoid arthritis	1:114303808:A:C	eQTLGen	eQTLGen_cis_eQTLs	A	2.7195e-08	-5.5585	0.000114591	A	AP4B1
Rheumatoid arthritis	1:114303808:A:C	eQTLGen	eQTLGen_trans_eQTLs	A	6.0111e-06	-4.5258	0.0384802	A	APBA2
Rheumatoid arthritis	1:114303808:A:C	eQTLGen	eQTLGen_trans_eQTLs	A	6.0202e-08	-5.4182	0.000806341	A	CD247
Rheumatoid arthritis	1:114303808:A:C	eQTLGen	eQTLGen_trans_eQTLs	A	7.5548e-13	7.169	0	A	CD5
Rheumatoid arthritis	1:114303808:A:C	eQTLGen	eQTLGen_trans_eQTLs	A	4.5076e-09	5.8645	0.000104767	A	CD6
Rheumatoid arthritis	1:114303808:A:C	eQTLGen	eQTLGen_trans_eQTLs	A	6.951e-10	6.1673	2.04082e-05	A	CTLA4
Rheumatoid arthritis	1:114303808:A:C	eQTLGen	eQTLGen_cis_eQTLs	A	1.0838e-19	-9.0801	0	A	DCLRE1B
Rheumatoid arthritis	1:114303808:A:C	eQTLGen	eQTLGen_trans_eQTLs	A	5.4364e-06	-4.5472	0.0352312	A	FBLN2
Rheumatoid arthritis	1:114303808:A:C	eQTLGen	eQTLGen_trans_eQTLs	A	3.1372e-08	5.5337	0.000408342	A	FOXP3
Rheumatoid arthritis	1:114303808:A:C	eQTLGen	eQTLGen_trans_eQTLs	A	1.6284e-06	-4.7947	0.0127023	A	GZMB
Rheumatoid arthritis	1:114303808:A:C	eQTLGen	eQTLGen_trans_eQTLs	A	5.3199e-07	5.0145	0.00468486	A	IL10RA
Rheumatoid arthritis	1:114303808:A:C	eQTLGen	eQTLGen_trans_eQTLs	A	1.9588e-08	5.6158	0.000245399	A	IL2RA
Rheumatoid arthritis	1:114303808:A:C	eQTLGen	eQTLGen_trans_eQTLs	A	8.0398e-07	4.9345	0.00681365	A	MAF
Rheumatoid arthritis	1:114303808:A:C	eQTLGen	eQTLGen_trans_eQTLs	A	7.3877e-06	4.4823	0.0452655	A	MED15
Rheumatoid arthritis	1:114303808:A:C	eQTLGen	eQTLGen_cis_eQTLs	A	6.0288e-18	-8.6319	0	A	PHTF1
Rheumatoid arthritis	1:114303808:A:C	GTEx/v8	Cells_Cultured_fibroblasts	A	0.000150127	-0.262342	1.56521e-15	A	PHTF1
Rheumatoid arthritis	1:114303808:A:C	eQTLGen	eQTLGen_cis_eQTLs	A	3.5201e-50	14.8957	0	A	PTPN22
Rheumatoid arthritis	1:114303808:A:C	eQTLGen	eQTLGen_trans_eQTLs	A	3.2054e-06	4.6574	0.0228828	A	RNF214
Rheumatoid arthritis	1:114303808:A:C	eQTLGen	eQTLGen_trans_eQTLs	A	1.6781e-11	6.7318	0	A	RTKN2
Rheumatoid arthritis	1:114303808:A:C	eQTLGen	eQTLGen_trans_eQTLs	A	7.8999e-08	5.3696	0.000999068	A	SLAMF1
Rheumatoid arthritis	1:114303808:A:C	eQTLGen	eQTLGen_trans_eQTLs	A	1.4539e-09	6.0496	5.76369e-05	A	ST8SIA1
Rheumatoid arthritis	1:114303808:A:C	eQTLGen	eQTLGen_trans_eQTLs	A	3.0622e-06	-4.6665	0.0219638	A	STAP1
Rheumatoid arthritis	1:114303808:A:C	eQTLGen	eQTLGen_trans_eQTLs	A	8.3161e-07	-4.9277	0.00703568	A	WLS
Rheumatoid arthritis	1:114303808:A:C	eQTLGen	eQTLGen_trans_eQTLs	A	3.2905e-06	4.6518	0.0233719	A	ZNF831
Rheumatoid arthritis	2:204738919:A:G	eQTLGen	eQTLGen_cis_eQTLs	A	2.6716e-69	17.5955	0	G	CTLA4
Rheumatoid arthritis	2:204738919:A:G	GTEx/v8	Lung	A	8.99757e-05	0.153215	0.0331012	G	CTLA4
Rheumatoid arthritis	2:204738919:A:G	GTEx/v8	Testis	A	3.08617e-15	0.42676	2.46156e-11	G	CTLA4
Rheumatoid arthritis	2:204738919:A:G	eQTLGen	eQTLGen_cis_eQTLs	A	8.747e-08	-5.351	0.00033348	G	ICOS
Rheumatoid arthritis	8:11343973:C:T	eQTLGen	eQTLGen_trans_eQTLs	T	5.4935e-06	4.5451	0.0356177	T	ARG2
Rheumatoid arthritis	8:11343973:C:T	eQTLGen	eQTLGen_cis_eQTLs	T	3.27170000000001e-310	-51.8111	0	T	BLK
Rheumatoid arthritis	8:11343973:C:T	GTEx/v8	Adipose_Subcutaneous	T	6.35471e-06	-0.271018	0.000671318	T	BLK
Rheumatoid arthritis	8:11343973:C:T	GTEx/v8	Cells_EBV-transformed_lymphocytes	T	7.04279e-09	-0.517166	0.000232268	T	BLK
Rheumatoid arthritis	8:11343973:C:T	GTEx/v8	Whole_Blood	T	2.42832e-26	-0.232158	7.88996e-22	T	BLK
Rheumatoid arthritis	8:11343973:C:T	GTEx/v8	Esophagus_Mucosa	T	0.000109123	-0.152834	0.000279128	T	BLK
Rheumatoid arthritis	8:11343973:C:T	GTEx/v8	Lung	T	5.21949e-07	-0.258743	4.63054e-05	T	BLK
Rheumatoid arthritis	8:11343973:C:T	GTEx/v8	Nerve_Tibial	T	7.7241e-05	-0.255242	0.00267966	T	BLK
Rheumatoid arthritis	8:11343973:C:T	GTEx/v8	Cells_Cultured_fibroblasts	T	1.17433e-28	-0.523138	1.98306e-26	T	BLK
Rheumatoid arthritis	8:11343973:C:T	GTEx/v8	Skin_Not_Sun_Exposed_Suprapubic	T	2.16134e-06	-0.310558	5.12055e-06	T	BLK
Rheumatoid arthritis	8:11343973:C:T	GTEx/v8	Skin_Sun_Exposed_Lower_leg	T	7.12312e-06	-0.271363	2.06357e-06	T	BLK
Rheumatoid arthritis	8:11343973:C:T	GTEx/v8	Small_Intestine_Terminal_Ileum	T	1.29844e-05	-0.201911	0.00885542	T	BLK
Rheumatoid arthritis	8:11343973:C:T	GTEx/v8	Spleen	T	3.97839e-11	-0.283511	1.34604e-07	T	BLK
Rheumatoid arthritis	8:11343973:C:T	eQTLGen	eQTLGen_cis_eQTLs	T	5.2685e-06	-4.5537	0.0151468	T	CTSB
Rheumatoid arthritis	8:11343973:C:T	eQTLGen	eQTLGen_cis_eQTLs	T	3.27170000000001e-310	83.2296	0	T	FAM167A
Rheumatoid arthritis	8:11343973:C:T	GTEx/v8	Cells_EBV-transformed_lymphocytes	T	1.963e-19	0.980748	4.76605e-18	T	FAM167A
Rheumatoid arthritis	8:11343973:C:T	GTEx/v8	Whole_Blood	T	4.25071e-55	0.744976	5.77666e-52	T	FAM167A
Rheumatoid arthritis	8:11343973:C:T	GTEx/v8	Cells_Cultured_fibroblasts	T	1.54589e-26	0.297304	7.37226e-21	T	FAM167A
Rheumatoid arthritis	8:11343973:C:T	GTEx/v8	Skin_Not_Sun_Exposed_Suprapubic	T	1.48663e-11	-0.308936	4.90767e-29	T	FAM167A
Rheumatoid arthritis	8:11343973:C:T	GTEx/v8	Skin_Sun_Exposed_Lower_leg	T	8.41057e-24	-0.380437	1.99161e-58	T	FAM167A
Rheumatoid arthritis	8:11343973:C:T	GTEx/v8	Small_Intestine_Terminal_Ileum	T	1.15595e-08	0.448181	2.33127e-05	T	FAM167A
Rheumatoid arthritis	8:11343973:C:T	GTEx/v8	Spleen	T	2.76367e-37	1.15627	1.26615e-39	T	FAM167A
Rheumatoid arthritis	8:11343973:C:T	eQTLGen	eQTLGen_cis_eQTLs	T	7.9068e-120	23.2753	0	T	FDFT1
Rheumatoid arthritis	8:11343973:C:T	GTEx/v8	Adipose_Visceral_Omentum	T	3.68224e-05	0.172023	1.21515e-05	T	FDFT1
Rheumatoid arthritis	8:11343973:C:T	GTEx/v8	Whole_Blood	T	4.32368e-07	0.174576	2.13251e-09	T	FDFT1
Rheumatoid arthritis	8:11343973:C:T	GTEx/v8	Artery_Tibial	T	1.74345e-08	0.218262	1.29552e-43	T	FDFT1
Rheumatoid arthritis	8:11343973:C:T	eQTLGen	eQTLGen_trans_eQTLs	T	6.2663e-06	4.5174	0.0397041	T	GGA2
Rheumatoid arthritis	8:11343973:C:T	GTEx/v8	Nerve_Tibial	T	4.82572e-05	0.121928	8.66866e-08	T	MTMR9
Rheumatoid arthritis	8:11343973:C:T	eQTLGen	eQTLGen_cis_eQTLs	T	6.2952e-34	12.1425	0	T	NEIL2
Rheumatoid arthritis	8:11343973:C:T	eQTLGen	eQTLGen_cis_eQTLs	T	7.6693e-07	-4.9436	0.00243693	T	RP11-297N6.4
Rheumatoid arthritis	8:11343973:C:T	eQTLGen	eQTLGen_cis_eQTLs	T	7.87e-13	-7.1632	0	T	SLC35G5
Rheumatoid arthritis	8:11343973:C:T	eQTLGen	eQTLGen_cis_eQTLs	T	8.7165e-07	-4.9185	0.00275393	T	XKR6
Osteoarthritis	1:174227433:C:T	eQTLGen	eQTLGen_cis_eQTLs	C	1.051e-05	-4.4063	0.029682	T	CACYBP
Osteoarthritis	1:174227433:C:T	GTEx/v8	Whole_Blood	C	7.78439e-05	-0.096712	7.61724e-08	T	CACYBP
Osteoarthritis	1:174227433:C:T	eQTLGen	eQTLGen_cis_eQTLs	C	2.1036e-09	5.9896	1.95695e-05	T	DARS2
Osteoarthritis	1:174227433:C:T	GTEx/v8	Skin_Not_Sun_Exposed_Suprapubic	C	0.000425416	0.182333	0.0459512	T	GPR52
Osteoarthritis	1:174227433:C:T	eQTLGen	eQTLGen_cis_eQTLs	C	1.5314e-13	7.3845	0	T	KIAA0040
Osteoarthritis	1:174227433:C:T	eQTLGen	eQTLGen_cis_eQTLs	C	8.7562e-11	-6.4868	0	T	KLHL20
Osteoarthritis	1:174227433:C:T	eQTLGen	eQTLGen_cis_eQTLs	C	1.0598e-05	4.4046	0.0299061	T	MRPS14
Osteoarthritis	1:174227433:C:T	GTEx/v8	Muscle_Skeletal	C	5.6171e-08	0.163893	1.24592e-09	T	MRPS14
Osteoarthritis	1:174227433:C:T	GTEx/v8	Cells_Cultured_fibroblasts	C	6.88948e-06	0.158007	2.97564e-06	T	MRPS14
Osteoarthritis	1:174227433:C:T	GTEx/v8	Thyroid	C	7.33191e-06	-0.137121	2.14608e-07	T	MRPS14
Osteoarthritis	1:174227433:C:T	eQTLGen	eQTLGen_cis_eQTLs	C	2.9582e-46	-14.2789	0	T	PRDX6
Osteoarthritis	1:174227433:C:T	GTEx/v8	Thyroid	C	0.000114513	-0.111005	4.82155e-43	T	PRDX6
Osteoarthritis	1:174227433:C:T	eQTLGen	eQTLGen_cis_eQTLs	C	7.6642e-19	8.865	0	T	RABGAP1L
Osteoarthritis	1:174227433:C:T	GTEx/v8	Esophagus_Gastroesophageal_Junction	C	1.98949e-31	0.448946	9.14461e-25	T	RABGAP1L
Osteoarthritis	1:174227433:C:T	GTEx/v8	Esophagus_Muscularis	C	8.25231e-64	0.620337	6.29943e-54	T	RABGAP1L
Osteoarthritis	1:174227433:C:T	GTEx/v8	Pancreas	C	2.99792e-08	0.29604	1.69963e-13	T	RABGAP1L
Osteoarthritis	1:174227433:C:T	GTEx/v8	Skin_Not_Sun_Exposed_Suprapubic	C	2.82833e-10	0.229514	5.83967e-18	T	RABGAP1L
Osteoarthritis	1:174227433:C:T	GTEx/v8	Skin_Sun_Exposed_Lower_leg	C	1.26752e-14	0.267694	5.102e-18	T	RABGAP1L
Osteoarthritis	1:174227433:C:T	GTEx/v8	Thyroid	C	6.08407e-21	0.402196	4.4303e-18	T	RABGAP1L
Osteoarthritis	1:174227433:C:T	GTEx/v8	Esophagus_Muscularis	C	0.000122236	0.126823	0.000127129	T	RC3H1
Osteoarthritis	1:174227433:C:T	GTEx/v8	Pancreas	C	2.75784e-05	0.224571	0.0177486	T	RC3H1
Osteoarthritis	1:174227433:C:T	eQTLGen	eQTLGen_cis_eQTLs	C	1.4837e-12	-7.0759	0	T	SERPINC1
Osteoarthritis	1:174227433:C:T	GTEx/v8	Heart_Left_Ventricle	C	9.69048e-05	-0.306569	5.56552e-13	T	SERPINC1
Osteoarthritis	1:174227433:C:T	GTEx/v8	Nerve_Tibial	C	0.000217493	-0.24482	8.16882e-24	T	SERPINC1
Osteoarthritis	10:21790476:A:G	GTEx/v8	Artery_Tibial	A	9.72229e-06	0.155505	0.000145226	A	CASC10
Osteoarthritis	10:21790476:A:G	GTEx/v8	Brain_Cerebellum	A	1.70408e-05	0.289104	0.00239579	A	CASC10
Osteoarthritis	10:21790476:A:G	GTEx/v8	Esophagus_Muscularis	A	0.000200823	0.163309	0.00879941	A	CASC10
Osteoarthritis	10:21790476:A:G	GTEx/v8	Skin_Sun_Exposed_Lower_leg	A	8.24834e-07	0.168582	4.69544e-06	A	CASC10
Osteoarthritis	10:21790476:A:G	GTEx/v8	Skin_Sun_Exposed_Lower_leg	A	1.16903e-05	-0.110866	0.000365129	A	MLLT10
Osteoarthritis	10:21790476:A:G	GTEx/v8	Thyroid	A	6.68335e-05	0.141728	0.0378315	A	MLLT10
Osteoarthritis	10:21790476:A:G	eQTLGen	eQTLGen_cis_eQTLs	A	3.6066e-40	-13.2667	0	A	NEBL
Osteoarthritis	12:94167220:C:T	eQTLGen	eQTLGen_cis_eQTLs	T	6.3062e-188	-29.2383	0	T	SOCS2
Osteoarthritis	12:94167220:C:T	GTEx/v8	Cells_Cultured_fibroblasts	T	7.00229e-05	0.105545	0.00364803	T	SOCS2
Osteoarthritis	2:203832120:A:G	eQTLGen	eQTLGen_cis_eQTLs	G	8.2464e-23	-9.8312	0	A	BMPR2
Osteoarthritis	2:203832120:A:G	GTEx/v8	Esophagus_Muscularis	G	1.10885e-05	0.169172	2.43386e-06	A	BMPR2
Osteoarthritis	2:203832120:A:G	eQTLGen	eQTLGen_cis_eQTLs	G	3.969e-06	-4.6128	0.0114601	A	CARF
Osteoarthritis	2:203832120:A:G	GTEx/v8	Adipose_Subcutaneous	G	2.09029e-16	-0.288618	1.69739e-13	A	CARF
Osteoarthritis	2:203832120:A:G	GTEx/v8	Adipose_Visceral_Omentum	G	1.23383e-06	-0.154639	0.000906738	A	CARF
Osteoarthritis	2:203832120:A:G	GTEx/v8	Whole_Blood	G	5.56848e-06	-0.163603	0.00485378	A	CARF
Osteoarthritis	2:203832120:A:G	GTEx/v8	Artery_Tibial	G	1.37848e-12	-0.199958	1.30069e-11	A	CARF
Osteoarthritis	2:203832120:A:G	GTEx/v8	Breast_Mammary_Tissue	G	7.46369e-14	-0.274841	2.82058e-09	A	CARF
Osteoarthritis	2:203832120:A:G	GTEx/v8	Colon_Sigmoid	G	6.15092e-08	-0.268296	4.07629e-05	A	CARF
Osteoarthritis	2:203832120:A:G	GTEx/v8	Esophagus_Gastroesophageal_Junction	G	1.15752e-06	-0.249916	4.29644e-05	A	CARF
Osteoarthritis	2:203832120:A:G	GTEx/v8	Esophagus_Mucosa	G	1.30498e-08	-0.201715	2.84749e-05	A	CARF
Osteoarthritis	2:203832120:A:G	GTEx/v8	Esophagus_Muscularis	G	1.63479e-09	-0.219987	2.02779e-08	A	CARF
Osteoarthritis	2:203832120:A:G	GTEx/v8	Heart_Atrial_Appendage	G	1.92861e-06	-0.227527	0.000739405	A	CARF
Osteoarthritis	2:203832120:A:G	GTEx/v8	Lung	G	1.93978e-06	-0.153397	2.84473e-09	A	CARF
Osteoarthritis	2:203832120:A:G	GTEx/v8	Muscle_Skeletal	G	5.83654e-09	-0.194965	2.34888e-10	A	CARF
Osteoarthritis	2:203832120:A:G	GTEx/v8	Nerve_Tibial	G	2.10913e-10	-0.197821	7.37866e-10	A	CARF
Osteoarthritis	2:203832120:A:G	GTEx/v8	Pancreas	G	7.21503e-05	-0.268123	0.00268998	A	CARF
Osteoarthritis	2:203832120:A:G	GTEx/v8	Pituitary	G	8.6114e-05	-0.234627	0.0396979	A	CARF
Osteoarthritis	2:203832120:A:G	GTEx/v8	Cells_Cultured_fibroblasts	G	1.88679e-14	-0.178922	4.18e-12	A	CARF
Osteoarthritis	2:203832120:A:G	GTEx/v8	Skin_Not_Sun_Exposed_Suprapubic	G	2.84803e-15	-0.285363	2.76545e-15	A	CARF
Osteoarthritis	2:203832120:A:G	GTEx/v8	Skin_Sun_Exposed_Lower_leg	G	7.33784e-12	-0.228737	1.27743e-13	A	CARF
Osteoarthritis	2:203832120:A:G	GTEx/v8	Stomach	G	2.78329e-07	-0.243819	8.4695e-05	A	CARF
Osteoarthritis	2:203832120:A:G	GTEx/v8	Testis	G	4.04012e-33	-0.599071	1.43632e-29	A	CARF
Osteoarthritis	2:203832120:A:G	GTEx/v8	Thyroid	G	6.06478e-12	-0.21777	4.68105e-14	A	CARF
Osteoarthritis	2:203832120:A:G	GTEx/v8	Cells_Cultured_fibroblasts	G	0.000433939	0.221014	1.50194e-05	A	CYP20A1
Osteoarthritis	2:203832120:A:G	eQTLGen	eQTLGen_cis_eQTLs	G	3.27170000000001e-310	-46.8465	0	A	FAM117B
Osteoarthritis	2:203832120:A:G	GTEx/v8	Adipose_Subcutaneous	G	8.33694e-06	-0.222434	0.000393246	A	FAM117B
Osteoarthritis	2:203832120:A:G	GTEx/v8	Whole_Blood	G	5.00604e-11	-0.300216	2.05888e-44	A	FAM117B
Osteoarthritis	2:203832120:A:G	GTEx/v8	Artery_Aorta	G	4.72609e-08	-0.302031	4.81197e-05	A	FAM117B
Osteoarthritis	2:203832120:A:G	GTEx/v8	Artery_Tibial	G	0.000116353	-0.165788	0.00042352	A	FAM117B
Osteoarthritis	2:203832120:A:G	GTEx/v8	Spleen	G	1.69519e-06	-0.406198	8.97683e-10	A	FAM117B
Osteoarthritis	2:203832120:A:G	GTEx/v8	Thyroid	G	1.64051e-07	0.239118	1.55963e-05	A	FAM117B
Osteoarthritis	2:203832120:A:G	eQTLGen	eQTLGen_cis_eQTLs	G	1.7178e-33	12.0601	0	A	ICA1L
Osteoarthritis	2:203832120:A:G	GTEx/v8	Adipose_Subcutaneous	G	7.59829e-11	0.25875	1.2693e-08	A	ICA1L
Osteoarthritis	2:203832120:A:G	GTEx/v8	Artery_Tibial	G	9.17752e-09	0.22601	8.14785e-06	A	ICA1L
Osteoarthritis	2:203832120:A:G	GTEx/v8	Brain_Cortex	G	3.24927e-05	-0.226909	0.000158451	A	ICA1L
Osteoarthritis	2:203832120:A:G	GTEx/v8	Brain_Frontal_Cortex_BA9	G	1.57428e-05	-0.228625	0.00117241	A	ICA1L
Osteoarthritis	2:203832120:A:G	GTEx/v8	Breast_Mammary_Tissue	G	2.39666e-07	0.274619	2.99441e-05	A	ICA1L
Osteoarthritis	2:203832120:A:G	GTEx/v8	Esophagus_Mucosa	G	2.38175e-06	0.215181	0.000565241	A	ICA1L
Osteoarthritis	2:203832120:A:G	GTEx/v8	Lung	G	0.00017814	0.149181	0.00483118	A	ICA1L
Osteoarthritis	2:203832120:A:G	GTEx/v8	Muscle_Skeletal	G	8.25535e-24	0.454099	5.29972e-23	A	ICA1L
Osteoarthritis	2:203832120:A:G	GTEx/v8	Nerve_Tibial	G	2.36749e-18	0.253907	1.99263e-15	A	ICA1L
Osteoarthritis	2:203832120:A:G	GTEx/v8	Ovary	G	2.21582e-05	0.401591	0.00477995	A	ICA1L
Osteoarthritis	2:203832120:A:G	GTEx/v8	Pancreas	G	4.29687e-14	0.482865	2.31867e-11	A	ICA1L
Osteoarthritis	2:203832120:A:G	GTEx/v8	Minor_Salivary_Gland	G	7.22023e-06	0.420963	0.001759	A	ICA1L
Osteoarthritis	2:203832120:A:G	GTEx/v8	Cells_Cultured_fibroblasts	G	5.85466e-20	0.443349	7.10008e-18	A	ICA1L
Osteoarthritis	2:203832120:A:G	GTEx/v8	Skin_Not_Sun_Exposed_Suprapubic	G	7.49779e-16	0.354789	3.57938e-13	A	ICA1L
Osteoarthritis	2:203832120:A:G	GTEx/v8	Skin_Sun_Exposed_Lower_leg	G	1.14459e-10	0.233977	4.97554e-09	A	ICA1L
Osteoarthritis	2:203832120:A:G	GTEx/v8	Thyroid	G	1.82146e-28	0.45019	1.67666e-26	A	ICA1L
Osteoarthritis	2:203832120:A:G	GTEx/v8	Adipose_Subcutaneous	G	3.6108e-19	-0.321469	1.65694e-15	A	NBEAL1
Osteoarthritis	2:203832120:A:G	GTEx/v8	Adipose_Visceral_Omentum	G	1.52143e-10	-0.30467	8.34068e-08	A	NBEAL1
Osteoarthritis	2:203832120:A:G	GTEx/v8	Artery_Aorta	G	7.70174e-52	-0.743205	7.19034e-43	A	NBEAL1
Osteoarthritis	2:203832120:A:G	GTEx/v8	Artery_Coronary	G	4.23138e-15	-0.578322	1.84554e-10	A	NBEAL1
Osteoarthritis	2:203832120:A:G	GTEx/v8	Artery_Tibial	G	1.72832e-61	-0.648339	4.09296e-57	A	NBEAL1
Osteoarthritis	2:203832120:A:G	GTEx/v8	Breast_Mammary_Tissue	G	1.07183e-05	-0.189372	0.0143196	A	NBEAL1
Osteoarthritis	2:203832120:A:G	GTEx/v8	Esophagus_Mucosa	G	6.10371e-07	-0.173299	0.000593774	A	NBEAL1
Osteoarthritis	2:203832120:A:G	GTEx/v8	Lung	G	1.61055e-10	-0.24	2.6634e-08	A	NBEAL1
Osteoarthritis	2:203832120:A:G	GTEx/v8	Muscle_Skeletal	G	4.90746e-05	-0.181594	0.0216261	A	NBEAL1
Osteoarthritis	2:203832120:A:G	GTEx/v8	Nerve_Tibial	G	4.97734e-15	-0.287423	6.93027e-12	A	NBEAL1
Osteoarthritis	2:203832120:A:G	GTEx/v8	Skin_Not_Sun_Exposed_Suprapubic	G	3.10487e-18	-0.361897	1.4007e-14	A	NBEAL1
Osteoarthritis	2:203832120:A:G	GTEx/v8	Skin_Sun_Exposed_Lower_leg	G	7.59792e-09	-0.225616	7.85264e-06	A	NBEAL1
Osteoarthritis	2:203832120:A:G	GTEx/v8	Thyroid	G	3.58075e-05	-0.158053	0.00808609	A	NBEAL1
Osteoarthritis	2:203832120:A:G	eQTLGen	eQTLGen_cis_eQTLs	G	6.0224e-06	-4.5255	0.0172019	A	NOP58
Osteoarthritis	3:49936102:C:T	eQTLGen	eQTLGen_cis_eQTLs	C	6.0269e-08	-5.418	0.000265185	C	AMT
Osteoarthritis	3:49936102:C:T	GTEx/v8	Esophagus_Mucosa	C	3.23294e-05	-0.0904229	1.46666e-61	C	AMT
Osteoarthritis	3:49936102:C:T	GTEx/v8	Lung	C	0.000153292	-0.0979635	2.23899e-72	C	AMT
Osteoarthritis	3:49936102:C:T	eQTLGen	eQTLGen_cis_eQTLs	C	1.9413e-26	-10.64	0	C	APEH
Osteoarthritis	3:49936102:C:T	GTEx/v8	Adipose_Subcutaneous	C	0.000218274	-0.0655966	1.51921e-10	C	APEH
Osteoarthritis	3:49936102:C:T	GTEx/v8	Cells_Cultured_fibroblasts	C	3.29679e-05	-0.0841238	1.57262e-14	C	APEH
Osteoarthritis	3:49936102:C:T	GTEx/v8	Skin_Not_Sun_Exposed_Suprapubic	C	0.000610487	-0.0831925	1.62678e-08	C	APEH
Osteoarthritis	3:49936102:C:T	eQTLGen	eQTLGen_cis_eQTLs	C	1.2185e-06	4.8527	0.00370755	C	ARIH2
Osteoarthritis	3:49936102:C:T	GTEx/v8	Thyroid	C	0.000882184	-0.0986721	0.0365446	C	BSN
Osteoarthritis	3:49936102:C:T	GTEx/v8	Pancreas	C	9.65172e-05	-0.146914	0.000168169	C	CACNA2D2
Osteoarthritis	3:49936102:C:T	GTEx/v8	Stomach	C	1.74452e-11	0.492885	1.46639e-13	C	CAMKV
Osteoarthritis	3:49936102:C:T	GTEx/v8	Testis	C	1.85967e-07	0.187978	0.00010729	C	CAMKV
Osteoarthritis	3:49936102:C:T	GTEx/v8	Artery_Tibial	C	3.12234e-05	0.135988	2.24065e-06	C	CDHR4
Osteoarthritis	3:49936102:C:T	GTEx/v8	Esophagus_Mucosa	C	9.58532e-05	0.193181	0.0178928	C	CDHR4
Osteoarthritis	3:49936102:C:T	GTEx/v8	Testis	C	7.60935e-12	0.359288	3.60667e-66	C	CDHR4
Osteoarthritis	3:49936102:C:T	GTEx/v8	Artery_Aorta	C	3.13429e-10	0.402443	2.36031e-07	C	CTD-2330K9.3
Osteoarthritis	3:49936102:C:T	GTEx/v8	Colon_Sigmoid	C	0.000367917	0.247837	0.0492955	C	CTD-2330K9.3
Osteoarthritis	3:49936102:C:T	GTEx/v8	Esophagus_Muscularis	C	7.73383e-06	0.277925	0.000210497	C	CTD-2330K9.3
Osteoarthritis	3:49936102:C:T	GTEx/v8	Lung	C	4.22975e-05	0.231266	0.00424374	C	CTD-2330K9.3
Osteoarthritis	3:49936102:C:T	GTEx/v8	Thyroid	C	0.000275182	0.188895	0.000485104	C	CTD-2330K9.3
Osteoarthritis	3:49936102:C:T	GTEx/v8	Skin_Not_Sun_Exposed_Suprapubic	C	0.000410732	0.131728	2.32622e-40	C	DOCK3
Osteoarthritis	3:49936102:C:T	GTEx/v8	Skin_Sun_Exposed_Lower_leg	C	6.52225e-07	0.168257	9.19754e-54	C	DOCK3
Osteoarthritis	3:49936102:C:T	eQTLGen	eQTLGen_cis_eQTLs	C	6.824e-34	-12.1357	0	C	FAM212A
Osteoarthritis	3:49936102:C:T	GTEx/v8	Artery_Aorta	C	1.74387e-06	-0.159165	5.7203e-08	C	FAM212A
Osteoarthritis	3:49936102:C:T	GTEx/v8	Artery_Tibial	C	0.000243113	-0.0981496	0.00533425	C	FAM212A
Osteoarthritis	3:49936102:C:T	GTEx/v8	Brain_Cerebellar_Hemisphere	C	8.45729e-13	0.453609	7.65634e-16	C	FAM212A
Osteoarthritis	3:49936102:C:T	GTEx/v8	Brain_Cerebellum	C	9.58363e-16	0.500088	2.06179e-23	C	FAM212A
Osteoarthritis	3:49936102:C:T	GTEx/v8	Esophagus_Mucosa	C	5.15431e-23	0.285409	1.03287e-36	C	FAM212A
Osteoarthritis	3:49936102:C:T	GTEx/v8	Muscle_Skeletal	C	7.37532e-13	0.191361	1.91335e-28	C	FAM212A
Osteoarthritis	3:49936102:C:T	GTEx/v8	Cells_Cultured_fibroblasts	C	1.40726e-05	-0.103973	4.4034e-07	C	FAM212A
Osteoarthritis	3:49936102:C:T	GTEx/v8	Skin_Not_Sun_Exposed_Suprapubic	C	9.91837e-15	0.168477	4.55389e-18	C	FAM212A
Osteoarthritis	3:49936102:C:T	GTEx/v8	Skin_Sun_Exposed_Lower_leg	C	1.86497e-11	0.13376	2.8348e-15	C	FAM212A
Osteoarthritis	3:49936102:C:T	GTEx/v8	Adipose_Subcutaneous	C	5.2484e-07	0.134047	1.54065e-38	C	GMPPB
Osteoarthritis	3:49936102:C:T	GTEx/v8	Adipose_Visceral_Omentum	C	1.84669e-08	0.171364	1.53444e-28	C	GMPPB
Osteoarthritis	3:49936102:C:T	GTEx/v8	Whole_Blood	C	0.000181041	0.0922652	6.13445e-10	C	GMPPB
Osteoarthritis	3:49936102:C:T	GTEx/v8	Artery_Aorta	C	1.25986e-09	0.182801	7.5852e-26	C	GMPPB
Osteoarthritis	3:49936102:C:T	GTEx/v8	Artery_Coronary	C	7.87588e-06	0.18635	1.18152e-09	C	GMPPB
Osteoarthritis	3:49936102:C:T	GTEx/v8	Artery_Tibial	C	9.47262e-12	0.192537	6.26551e-57	C	GMPPB
Osteoarthritis	3:49936102:C:T	GTEx/v8	Brain_Caudate_basal_ganglia	C	9.54927e-05	0.240051	1.50957e-10	C	GMPPB
Osteoarthritis	3:49936102:C:T	GTEx/v8	Brain_Cerebellar_Hemisphere	C	5.99019e-07	0.324722	3.92705e-20	C	GMPPB
Osteoarthritis	3:49936102:C:T	GTEx/v8	Brain_Cerebellum	C	9.18191e-07	0.282665	1.80063e-28	C	GMPPB
Osteoarthritis	3:49936102:C:T	GTEx/v8	Brain_Cortex	C	1.00759e-05	0.276053	4.98456e-19	C	GMPPB
Osteoarthritis	3:49936102:C:T	GTEx/v8	Brain_Hippocampus	C	1.69594e-05	0.363603	2.62731e-15	C	GMPPB
Osteoarthritis	3:49936102:C:T	GTEx/v8	Breast_Mammary_Tissue	C	4.13575e-09	0.188141	4.08723e-29	C	GMPPB
Osteoarthritis	3:49936102:C:T	GTEx/v8	Colon_Sigmoid	C	2.19683e-05	0.197198	6.21369e-23	C	GMPPB
Osteoarthritis	3:49936102:C:T	GTEx/v8	Colon_Transverse	C	0.000375712	0.0724855	3.39646e-21	C	GMPPB
Osteoarthritis	3:49936102:C:T	GTEx/v8	Esophagus_Gastroesophageal_Junction	C	1.90856e-08	0.260939	4.40097e-44	C	GMPPB
Osteoarthritis	3:49936102:C:T	GTEx/v8	Esophagus_Mucosa	C	1.54125e-06	0.11907	4.04137e-31	C	GMPPB
Osteoarthritis	3:49936102:C:T	GTEx/v8	Esophagus_Muscularis	C	2.33851e-09	0.21434	6.27914e-57	C	GMPPB
Osteoarthritis	3:49936102:C:T	GTEx/v8	Heart_Atrial_Appendage	C	1.8858e-07	0.186999	1.30132e-25	C	GMPPB
Osteoarthritis	3:49936102:C:T	GTEx/v8	Heart_Left_Ventricle	C	1.46259e-06	0.190446	4.38973e-26	C	GMPPB
Osteoarthritis	3:49936102:C:T	GTEx/v8	Liver	C	0.000149546	0.14377	4.24598e-13	C	GMPPB
Osteoarthritis	3:49936102:C:T	GTEx/v8	Lung	C	1.9051e-05	0.0992917	4.96505e-25	C	GMPPB
Osteoarthritis	3:49936102:C:T	GTEx/v8	Muscle_Skeletal	C	2.63539e-05	0.131012	8.06007e-37	C	GMPPB
Osteoarthritis	3:49936102:C:T	GTEx/v8	Nerve_Tibial	C	1.17451e-10	0.198987	1.59429e-62	C	GMPPB
Osteoarthritis	3:49936102:C:T	GTEx/v8	Pancreas	C	5.41408e-08	0.155582	1.29549e-31	C	GMPPB
Osteoarthritis	3:49936102:C:T	GTEx/v8	Prostate	C	1.09067e-06	0.196847	3.55427e-21	C	GMPPB
Osteoarthritis	3:49936102:C:T	GTEx/v8	Skin_Not_Sun_Exposed_Suprapubic	C	1.94194e-12	0.231115	2.52151e-54	C	GMPPB
Osteoarthritis	3:49936102:C:T	GTEx/v8	Skin_Sun_Exposed_Lower_leg	C	2.30993e-12	0.214725	3.6504e-63	C	GMPPB
Osteoarthritis	3:49936102:C:T	GTEx/v8	Stomach	C	2.93551e-07	0.127251	4.29682e-24	C	GMPPB
Osteoarthritis	3:49936102:C:T	GTEx/v8	Thyroid	C	9.75647e-10	0.111044	2.4691e-28	C	GMPPB
Osteoarthritis	3:49936102:C:T	GTEx/v8	Adrenal_Gland	C	2.05428e-05	-0.200105	0.00183257	C	GPX1
Osteoarthritis	3:49936102:C:T	GTEx/v8	Cells_Cultured_fibroblasts	C	0.000444116	-0.11124	1.10725e-28	C	GPX1
Osteoarthritis	3:49936102:C:T	GTEx/v8	Skin_Sun_Exposed_Lower_leg	C	0.000579114	-0.068611	4.0993e-12	C	GPX1
Osteoarthritis	3:49936102:C:T	eQTLGen	eQTLGen_cis_eQTLs	C	2.2062e-14	-7.6379	0	C	HEMK1
Osteoarthritis	3:49936102:C:T	GTEx/v8	Adrenal_Gland	C	0.000200829	0.211938	0.00175762	C	HYAL1
Osteoarthritis	3:49936102:C:T	eQTLGen	eQTLGen_cis_eQTLs	C	1.0413e-115	-22.8647	0	C	HYAL3
Osteoarthritis	3:49936102:C:T	GTEx/v8	Adipose_Subcutaneous	C	0.000780725	-0.144194	1.78468e-33	C	HYAL3
Osteoarthritis	3:49936102:C:T	GTEx/v8	Lung	C	0.000518435	-0.149083	6.09713e-22	C	HYAL3
Osteoarthritis	3:49936102:C:T	GTEx/v8	Pituitary	C	1.88056e-05	-0.307564	2.49678e-23	C	HYAL3
Osteoarthritis	3:49936102:C:T	GTEx/v8	Cells_Cultured_fibroblasts	C	1.39771e-06	-0.192486	9.33926e-66	C	HYAL3
Osteoarthritis	3:49936102:C:T	GTEx/v8	Artery_Tibial	C	0.000331851	0.0768174	0.000365035	C	IP6K1
Osteoarthritis	3:49936102:C:T	GTEx/v8	Nerve_Tibial	C	2.50237e-05	0.100867	0.0013449	C	IP6K1
Osteoarthritis	3:49936102:C:T	eQTLGen	eQTLGen_cis_eQTLs	C	3.5299e-18	-8.6929	0	C	KLHDC8B
Osteoarthritis	3:49936102:C:T	eQTLGen	eQTLGen_cis_eQTLs	C	6.5993e-30	-11.3602	0	C	MAPKAPK3
Osteoarthritis	3:49936102:C:T	GTEx/v8	Muscle_Skeletal	C	0.000382945	-0.0753926	2.99453e-21	C	MAPKAPK3
Osteoarthritis	3:49936102:C:T	eQTLGen	eQTLGen_cis_eQTLs	C	5.6616e-37	-12.7032	0	C	MON1A
Osteoarthritis	3:49936102:C:T	GTEx/v8	Whole_Blood	C	5.48214e-06	-0.0972639	1.16113e-05	C	MON1A
Osteoarthritis	3:49936102:C:T	GTEx/v8	Testis	C	9.3751e-07	-0.165051	5.65772e-05	C	MON1A
Osteoarthritis	3:49936102:C:T	GTEx/v8	Thyroid	C	0.000637796	0.0705334	0.000484289	C	MON1A
Osteoarthritis	3:49936102:C:T	GTEx/v8	Skin_Sun_Exposed_Lower_leg	C	0.000477384	-0.0782848	6.29643e-13	C	MST1
Osteoarthritis	3:49936102:C:T	GTEx/v8	Thyroid	C	0.000457668	-0.105407	2.09399e-18	C	MST1
Osteoarthritis	3:49936102:C:T	GTEx/v8	Adipose_Subcutaneous	C	1.6443e-13	0.290477	3.36944e-12	C	MST1R
Osteoarthritis	3:49936102:C:T	GTEx/v8	Adipose_Visceral_Omentum	C	7.45055e-05	0.0925827	0.00171354	C	MST1R
Osteoarthritis	3:49936102:C:T	GTEx/v8	Whole_Blood	C	8.14618e-06	-0.23094	6.12906e-05	C	MST1R
Osteoarthritis	3:49936102:C:T	GTEx/v8	Artery_Aorta	C	9.73139e-07	0.256876	0.000270309	C	MST1R
Osteoarthritis	3:49936102:C:T	GTEx/v8	Artery_Tibial	C	3.45953e-10	0.317659	7.94176e-08	C	MST1R
Osteoarthritis	3:49936102:C:T	GTEx/v8	Brain_Anterior_cingulate_cortex_BA24	C	2.26537e-05	0.394426	0.00655725	C	MST1R
Osteoarthritis	3:49936102:C:T	GTEx/v8	Brain_Caudate_basal_ganglia	C	5.69888e-06	0.340228	0.000970769	C	MST1R
Osteoarthritis	3:49936102:C:T	GTEx/v8	Brain_Cerebellar_Hemisphere	C	2.34667e-13	0.49305	1.03632e-09	C	MST1R
Osteoarthritis	3:49936102:C:T	GTEx/v8	Brain_Cerebellum	C	4.96514e-19	0.536673	6.28537e-15	C	MST1R
Osteoarthritis	3:49936102:C:T	GTEx/v8	Brain_Cortex	C	1.14426e-08	0.416981	1.36155e-05	C	MST1R
Osteoarthritis	3:49936102:C:T	GTEx/v8	Brain_Nucleus_accumbens_basal_ganglia	C	2.45812e-09	0.399619	1.0335e-06	C	MST1R
Osteoarthritis	3:49936102:C:T	GTEx/v8	Brain_Spinal_cord_cervical_c-1	C	2.49322e-05	0.467799	0.0157728	C	MST1R
Osteoarthritis	3:49936102:C:T	GTEx/v8	Colon_Transverse	C	4.75654e-07	0.110873	0.000402631	C	MST1R
Osteoarthritis	3:49936102:C:T	GTEx/v8	Esophagus_Gastroesophageal_Junction	C	6.9542e-06	0.165242	0.00556964	C	MST1R
Osteoarthritis	3:49936102:C:T	GTEx/v8	Esophagus_Mucosa	C	9.24262e-05	0.124142	0.00749039	C	MST1R
Osteoarthritis	3:49936102:C:T	GTEx/v8	Esophagus_Muscularis	C	4.93489e-07	0.162803	4.56512e-05	C	MST1R
Osteoarthritis	3:49936102:C:T	GTEx/v8	Heart_Atrial_Appendage	C	1.61404e-10	0.264071	8.02882e-07	C	MST1R
Osteoarthritis	3:49936102:C:T	GTEx/v8	Heart_Left_Ventricle	C	4.69592e-05	0.181501	0.00835356	C	MST1R
Osteoarthritis	3:49936102:C:T	GTEx/v8	Lung	C	7.3875e-10	0.175197	1.75283e-07	C	MST1R
Osteoarthritis	3:49936102:C:T	GTEx/v8	Muscle_Skeletal	C	1.88372e-12	0.26464	1.01312e-09	C	MST1R
Osteoarthritis	3:49936102:C:T	GTEx/v8	Nerve_Tibial	C	1.1505e-13	0.317115	7.14982e-11	C	MST1R
Osteoarthritis	3:49936102:C:T	GTEx/v8	Cells_Cultured_fibroblasts	C	2.78791e-09	0.313608	1.6914e-09	C	MST1R
Osteoarthritis	3:49936102:C:T	GTEx/v8	Skin_Not_Sun_Exposed_Suprapubic	C	2.31295e-18	0.208955	3.12618e-16	C	MST1R
Osteoarthritis	3:49936102:C:T	GTEx/v8	Skin_Sun_Exposed_Lower_leg	C	2.597e-14	0.175153	8.6829e-11	C	MST1R
Osteoarthritis	3:49936102:C:T	GTEx/v8	Thyroid	C	2.79894e-12	0.235262	1.43143e-09	C	MST1R
Osteoarthritis	3:49936102:C:T	eQTLGen	eQTLGen_cis_eQTLs	C	2.1885e-08	5.5965	0.000108453	C	NAT6
Osteoarthritis	3:49936102:C:T	GTEx/v8	Artery_Aorta	C	8.7752e-05	-0.109082	5.32224e-19	C	NICN1
Osteoarthritis	3:49936102:C:T	GTEx/v8	Artery_Tibial	C	0.000354841	-0.0809285	3.54662e-24	C	NICN1
Osteoarthritis	3:49936102:C:T	eQTLGen	eQTLGen_cis_eQTLs	C	1.5215e-10	6.4032	0	C	P4HTM
Osteoarthritis	3:49936102:C:T	GTEx/v8	Adipose_Subcutaneous	C	0.000604252	0.105516	2.60183e-07	C	RASSF1
Osteoarthritis	3:49936102:C:T	GTEx/v8	Esophagus_Mucosa	C	1.99143e-05	-0.0922369	0.00272786	C	RBM5
Osteoarthritis	3:49936102:C:T	GTEx/v8	Nerve_Tibial	C	0.000145058	-0.0580107	0.00721316	C	RBM5
Osteoarthritis	3:49936102:C:T	eQTLGen	eQTLGen_cis_eQTLs	C	3.27170000000001e-310	-97.8781	0	C	RBM6
Osteoarthritis	3:49936102:C:T	GTEx/v8	Adipose_Subcutaneous	C	1.08296e-110	-0.570707	1.82927e-97	C	RBM6
Osteoarthritis	3:49936102:C:T	GTEx/v8	Adipose_Visceral_Omentum	C	1.21662e-71	-0.480158	2.04245e-67	C	RBM6
Osteoarthritis	3:49936102:C:T	GTEx/v8	Adrenal_Gland	C	1.46884e-17	-0.319848	1.1099e-15	C	RBM6
Osteoarthritis	3:49936102:C:T	GTEx/v8	Cells_EBV-transformed_lymphocytes	C	5.25452e-11	-0.549687	8.13137e-08	C	RBM6
Osteoarthritis	3:49936102:C:T	GTEx/v8	Whole_Blood	C	5.28941e-116	-0.569956	3.30235e-109	C	RBM6
Osteoarthritis	3:49936102:C:T	GTEx/v8	Artery_Aorta	C	1.52639e-63	-0.493219	9.05165e-58	C	RBM6
Osteoarthritis	3:49936102:C:T	GTEx/v8	Artery_Coronary	C	2.11248e-25	-0.462292	1.04847e-21	C	RBM6
Osteoarthritis	3:49936102:C:T	GTEx/v8	Artery_Tibial	C	1.82845e-92	-0.473631	1.51621e-80	C	RBM6
Osteoarthritis	3:49936102:C:T	GTEx/v8	Brain_Anterior_cingulate_cortex_BA24	C	8.81905e-14	-0.455899	7.87671e-10	C	RBM6
Osteoarthritis	3:49936102:C:T	GTEx/v8	Brain_Caudate_basal_ganglia	C	1.70462e-22	-0.380538	1.09989e-18	C	RBM6
Osteoarthritis	3:49936102:C:T	GTEx/v8	Brain_Cerebellar_Hemisphere	C	2.24264e-23	-0.438897	2.66514e-18	C	RBM6
Osteoarthritis	3:49936102:C:T	GTEx/v8	Brain_Cerebellum	C	1.03257e-37	-0.617874	1.61235e-34	C	RBM6
Osteoarthritis	3:49936102:C:T	GTEx/v8	Brain_Cortex	C	1.22468e-30	-0.544263	2.12615e-27	C	RBM6
Osteoarthritis	3:49936102:C:T	GTEx/v8	Brain_Frontal_Cortex_BA9	C	3.02319e-21	-0.389063	1.14965e-17	C	RBM6
Osteoarthritis	3:49936102:C:T	GTEx/v8	Brain_Hippocampus	C	1.39041e-13	-0.30543	2.55279e-10	C	RBM6
Osteoarthritis	3:49936102:C:T	GTEx/v8	Brain_Hypothalamus	C	2.39883e-14	-0.324113	7.83225e-12	C	RBM6
Osteoarthritis	3:49936102:C:T	GTEx/v8	Brain_Nucleus_accumbens_basal_ganglia	C	1.18554e-24	-0.403585	9.35865e-22	C	RBM6
Osteoarthritis	3:49936102:C:T	GTEx/v8	Brain_Putamen_basal_ganglia	C	5.17667e-17	-0.408017	1.11636e-13	C	RBM6
Osteoarthritis	3:49936102:C:T	GTEx/v8	Brain_Spinal_cord_cervical_c-1	C	3.73935e-13	-0.463938	1.61157e-10	C	RBM6
Osteoarthritis	3:49936102:C:T	GTEx/v8	Brain_Substantia_nigra	C	1.40021e-09	-0.384458	7.67723e-06	C	RBM6
Osteoarthritis	3:49936102:C:T	GTEx/v8	Breast_Mammary_Tissue	C	7.02258e-60	-0.555498	9.60233e-55	C	RBM6
Osteoarthritis	3:49936102:C:T	GTEx/v8	Colon_Sigmoid	C	9.11443e-41	-0.53628	1.74945e-39	C	RBM6
Osteoarthritis	3:49936102:C:T	GTEx/v8	Colon_Transverse	C	2.53433e-63	-0.606743	2.41861e-57	C	RBM6
Osteoarthritis	3:49936102:C:T	GTEx/v8	Esophagus_Gastroesophageal_Junction	C	7.04875e-59	-0.538551	6.48329e-51	C	RBM6
Osteoarthritis	3:49936102:C:T	GTEx/v8	Esophagus_Mucosa	C	4.78758e-101	-0.493244	7.74144e-89	C	RBM6
Osteoarthritis	3:49936102:C:T	GTEx/v8	Esophagus_Muscularis	C	3.34544e-84	-0.508728	2.23556e-74	C	RBM6
Osteoarthritis	3:49936102:C:T	GTEx/v8	Heart_Atrial_Appendage	C	5.28291e-69	-0.509148	4.26232e-65	C	RBM6
Osteoarthritis	3:49936102:C:T	GTEx/v8	Heart_Left_Ventricle	C	1.13794e-53	-0.458712	2.16197e-49	C	RBM6
Osteoarthritis	3:49936102:C:T	GTEx/v8	Kidney_Cortex	C	3.18584e-08	-0.500334	0.000193395	C	RBM6
Osteoarthritis	3:49936102:C:T	GTEx/v8	Liver	C	5.67427e-17	-0.424708	7.54579e-13	C	RBM6
Osteoarthritis	3:49936102:C:T	GTEx/v8	Lung	C	1.00173e-79	-0.396486	6.34992e-71	C	RBM6
Osteoarthritis	3:49936102:C:T	GTEx/v8	Muscle_Skeletal	C	2.3617e-56	-0.396062	9.65316e-50	C	RBM6
Osteoarthritis	3:49936102:C:T	GTEx/v8	Nerve_Tibial	C	1.16379e-94	-0.442583	5.77897e-87	C	RBM6
Osteoarthritis	3:49936102:C:T	GTEx/v8	Ovary	C	5.15831e-14	-0.321297	1.38566e-12	C	RBM6
Osteoarthritis	3:49936102:C:T	GTEx/v8	Pancreas	C	7.02353e-56	-0.585843	4.09069e-49	C	RBM6
Osteoarthritis	3:49936102:C:T	GTEx/v8	Pituitary	C	5.44221e-34	-0.664021	1.04903e-28	C	RBM6
Osteoarthritis	3:49936102:C:T	GTEx/v8	Prostate	C	1.947e-30	-0.504679	2.1592e-25	C	RBM6
Osteoarthritis	3:49936102:C:T	GTEx/v8	Minor_Salivary_Gland	C	5.9279e-16	-0.580645	3.00404e-11	C	RBM6
Osteoarthritis	3:49936102:C:T	GTEx/v8	Cells_Cultured_fibroblasts	C	7.89667e-75	-0.496624	3.73969e-66	C	RBM6
Osteoarthritis	3:49936102:C:T	GTEx/v8	Skin_Not_Sun_Exposed_Suprapubic	C	5.22398e-69	-0.42502	6.61929e-62	C	RBM6
Osteoarthritis	3:49936102:C:T	GTEx/v8	Skin_Sun_Exposed_Lower_leg	C	3.46029e-90	-0.446668	1.29885e-81	C	RBM6
Osteoarthritis	3:49936102:C:T	GTEx/v8	Small_Intestine_Terminal_Ileum	C	9.17172e-28	-0.64355	2.0831e-22	C	RBM6
Osteoarthritis	3:49936102:C:T	GTEx/v8	Spleen	C	4.84494e-36	-0.57313	7.04111e-33	C	RBM6
Osteoarthritis	3:49936102:C:T	GTEx/v8	Stomach	C	4.62975e-49	-0.552345	7.27852e-43	C	RBM6
Osteoarthritis	3:49936102:C:T	GTEx/v8	Testis	C	8.83606e-45	-0.415601	4.26099e-41	C	RBM6
Osteoarthritis	3:49936102:C:T	GTEx/v8	Thyroid	C	6.01051e-102	-0.507926	1.05393e-97	C	RBM6
Osteoarthritis	3:49936102:C:T	GTEx/v8	Uterus	C	1.15568e-08	-0.441786	2.14815e-06	C	RBM6
Osteoarthritis	3:49936102:C:T	GTEx/v8	Vagina	C	6.07019e-14	-0.452169	6.05677e-10	C	RBM6
Osteoarthritis	3:49936102:C:T	GTEx/v8	Muscle_Skeletal	C	0.00032734	0.0816379	2.138e-14	C	RHOA
Osteoarthritis	3:49936102:C:T	eQTLGen	eQTLGen_cis_eQTLs	C	1.0512e-06	4.8818	0.00324298	C	RNF123
Osteoarthritis	3:49936102:C:T	GTEx/v8	Adipose_Subcutaneous	C	1.31079e-18	0.235531	7.57654e-27	C	RNF123
Osteoarthritis	3:49936102:C:T	GTEx/v8	Adipose_Visceral_Omentum	C	1.91921e-08	0.155384	7.20961e-15	C	RNF123
Osteoarthritis	3:49936102:C:T	GTEx/v8	Artery_Aorta	C	1.08752e-08	0.188716	2.25631e-13	C	RNF123
Osteoarthritis	3:49936102:C:T	GTEx/v8	Artery_Coronary	C	3.88529e-06	0.195823	5.61702e-07	C	RNF123
Osteoarthritis	3:49936102:C:T	GTEx/v8	Artery_Tibial	C	3.46617e-15	0.19161	2.60502e-20	C	RNF123
Osteoarthritis	3:49936102:C:T	GTEx/v8	Brain_Anterior_cingulate_cortex_BA24	C	3.3532e-06	0.145743	0.000671587	C	RNF123
Osteoarthritis	3:49936102:C:T	GTEx/v8	Brain_Cerebellar_Hemisphere	C	1.30956e-09	0.242224	1.7159e-10	C	RNF123
Osteoarthritis	3:49936102:C:T	GTEx/v8	Brain_Cerebellum	C	2.49077e-13	0.293914	1.00961e-15	C	RNF123
Osteoarthritis	3:49936102:C:T	GTEx/v8	Brain_Cortex	C	4.81138e-08	0.148528	3.80159e-08	C	RNF123
Osteoarthritis	3:49936102:C:T	GTEx/v8	Brain_Hypothalamus	C	1.16e-06	0.170253	4.51775e-05	C	RNF123
Osteoarthritis	3:49936102:C:T	GTEx/v8	Brain_Nucleus_accumbens_basal_ganglia	C	1.47822e-07	0.141481	1.40691e-08	C	RNF123
Osteoarthritis	3:49936102:C:T	GTEx/v8	Breast_Mammary_Tissue	C	4.58592e-07	0.170459	9.10196e-13	C	RNF123
Osteoarthritis	3:49936102:C:T	GTEx/v8	Colon_Sigmoid	C	7.26741e-08	0.162034	1.80664e-12	C	RNF123
Osteoarthritis	3:49936102:C:T	GTEx/v8	Colon_Transverse	C	1.92179e-06	0.133886	1.18579e-11	C	RNF123
Osteoarthritis	3:49936102:C:T	GTEx/v8	Esophagus_Gastroesophageal_Junction	C	3.57922e-06	0.138084	1.5026e-09	C	RNF123
Osteoarthritis	3:49936102:C:T	GTEx/v8	Esophagus_Muscularis	C	4.23008e-09	0.134526	4.97302e-17	C	RNF123
Osteoarthritis	3:49936102:C:T	GTEx/v8	Heart_Atrial_Appendage	C	0.000105477	0.0861814	7.71935e-08	C	RNF123
Osteoarthritis	3:49936102:C:T	GTEx/v8	Lung	C	4.30558e-07	0.128348	5.97653e-14	C	RNF123
Osteoarthritis	3:49936102:C:T	GTEx/v8	Nerve_Tibial	C	1.34125e-17	0.271647	6.26723e-28	C	RNF123
Osteoarthritis	3:49936102:C:T	GTEx/v8	Ovary	C	8.88538e-05	0.207368	0.000225095	C	RNF123
Osteoarthritis	3:49936102:C:T	GTEx/v8	Pituitary	C	2.93822e-08	0.292558	3.22942e-06	C	RNF123
Osteoarthritis	3:49936102:C:T	GTEx/v8	Cells_Cultured_fibroblasts	C	2.82506e-10	0.201855	1.20526e-15	C	RNF123
Osteoarthritis	3:49936102:C:T	GTEx/v8	Skin_Not_Sun_Exposed_Suprapubic	C	1.98328e-05	0.109029	1.30956e-07	C	RNF123
Osteoarthritis	3:49936102:C:T	GTEx/v8	Skin_Sun_Exposed_Lower_leg	C	5.64209e-06	0.104474	5.62601e-06	C	RNF123
Osteoarthritis	3:49936102:C:T	GTEx/v8	Testis	C	7.49137e-05	0.174749	2.22228e-07	C	RNF123
Osteoarthritis	3:49936102:C:T	GTEx/v8	Thyroid	C	6.26093e-11	0.177431	4.35736e-15	C	RNF123
Osteoarthritis	3:49936102:C:T	GTEx/v8	Adipose_Subcutaneous	C	5.91042e-06	-0.129934	0.00014686	C	SEMA3F
Osteoarthritis	3:49936102:C:T	GTEx/v8	Adipose_Visceral_Omentum	C	2.63733e-05	-0.151393	3.78903e-06	C	SEMA3F
Osteoarthritis	3:49936102:C:T	GTEx/v8	Artery_Aorta	C	1.15273e-05	0.177724	4.02553e-08	C	SEMA3F
Osteoarthritis	3:49936102:C:T	GTEx/v8	Heart_Atrial_Appendage	C	1.88236e-06	-0.17689	3.15895e-06	C	SEMA3F
Osteoarthritis	3:49936102:C:T	GTEx/v8	Heart_Left_Ventricle	C	6.78326e-06	-0.139946	3.4972e-05	C	SEMA3F
Osteoarthritis	3:49936102:C:T	GTEx/v8	Lung	C	0.000180268	-0.111078	0.00500714	C	SEMA3F
Osteoarthritis	3:49936102:C:T	GTEx/v8	Nerve_Tibial	C	3.72519e-08	-0.206061	8.517e-09	C	SEMA3F
Osteoarthritis	3:49936102:C:T	GTEx/v8	Spleen	C	0.000382091	-0.157768	1.1782e-07	C	SEMA3F
Osteoarthritis	3:49936102:C:T	GTEx/v8	Skin_Not_Sun_Exposed_Suprapubic	C	0.000515347	0.101434	0.0101474	C	TRAIP
Osteoarthritis	3:49936102:C:T	eQTLGen	eQTLGen_cis_eQTLs	C	3.27170000000001e-310	-59.6346	0	C	UBA7
Osteoarthritis	3:49936102:C:T	GTEx/v8	Whole_Blood	C	1.23714e-33	-0.213916	2.47495e-51	C	UBA7
Osteoarthritis	3:49936102:C:T	GTEx/v8	Artery_Aorta	C	4.76375e-12	-0.175633	1.4473e-08	C	UBA7
Osteoarthritis	3:49936102:C:T	GTEx/v8	Artery_Tibial	C	2.64381e-09	-0.0997512	2.41884e-08	C	UBA7
Osteoarthritis	3:49936102:C:T	GTEx/v8	Colon_Transverse	C	2.5514e-15	-0.275263	1.2048e-23	C	UBA7
Osteoarthritis	3:49936102:C:T	GTEx/v8	Esophagus_Mucosa	C	1.68804e-21	-0.218201	1.21803e-29	C	UBA7
Osteoarthritis	3:49936102:C:T	GTEx/v8	Esophagus_Muscularis	C	1.88584e-06	-0.0870642	1.15796e-05	C	UBA7
Osteoarthritis	3:49936102:C:T	GTEx/v8	Lung	C	1.10669e-06	-0.092707	4.62256e-09	C	UBA7
Osteoarthritis	3:49936102:C:T	GTEx/v8	Nerve_Tibial	C	4.78097e-11	-0.102947	1.79953e-13	C	UBA7
Osteoarthritis	3:49936102:C:T	GTEx/v8	Pancreas	C	1.57613e-15	-0.352439	1.9056e-19	C	UBA7
Osteoarthritis	3:49936102:C:T	GTEx/v8	Cells_Cultured_fibroblasts	C	1.02286e-09	-0.106828	3.50302e-14	C	UBA7
Osteoarthritis	3:49936102:C:T	GTEx/v8	Skin_Not_Sun_Exposed_Suprapubic	C	1.46103e-15	-0.203538	2.13071e-21	C	UBA7
Osteoarthritis	3:49936102:C:T	GTEx/v8	Skin_Sun_Exposed_Lower_leg	C	2.76115e-12	-0.145699	5.04182e-21	C	UBA7
Osteoarthritis	3:49936102:C:T	GTEx/v8	Small_Intestine_Terminal_Ileum	C	3.37667e-07	-0.182184	3.35399e-08	C	UBA7
Osteoarthritis	3:49936102:C:T	GTEx/v8	Spleen	C	1.60458e-09	-0.26651	1.12597e-11	C	UBA7
Osteoarthritis	3:49936102:C:T	GTEx/v8	Stomach	C	7.81233e-12	-0.200297	1.66972e-10	C	UBA7
Osteoarthritis	3:49936102:C:T	GTEx/v8	Thyroid	C	0.000260616	-0.0690346	0.000382894	C	UBA7
Osteoarthritis	3:49936102:C:T	eQTLGen	eQTLGen_cis_eQTLs	C	1.8571e-83	-19.3547	0	C	WDR6
Osteoarthritis	3:49936102:C:T	GTEx/v8	Adipose_Subcutaneous	C	0.000681412	-0.126952	2.36711e-124	C	WDR6
Osteoarthritis	3:49936102:C:T	GTEx/v8	Esophagus_Mucosa	C	2.99146e-05	-0.179783	4.41062e-69	C	WDR6
Osteoarthritis	3:49936102:C:T	GTEx/v8	Skin_Not_Sun_Exposed_Suprapubic	C	0.000103304	-0.165395	1.70479e-80	C	WDR6
Osteoarthritis	3:49936102:C:T	GTEx/v8	Skin_Sun_Exposed_Lower_leg	C	4.70404e-07	-0.207671	1.81688e-102	C	WDR6
Osteoarthritis	3:49936102:C:T	GTEx/v8	Thyroid	C	0.000585027	-0.0728948	2.96495e-06	C	WDR6
Osteoarthritis	7:95727967:C:T	GTEx/v8	Muscle_Skeletal	C	1.12627e-07	0.173379	5.79966e-48	C	DYNC1I1
Osteoarthritis	7:95727967:C:T	eQTLGen	eQTLGen_cis_eQTLs	C	6.6783e-73	18.0593	0	C	SLC25A13
Osteoarthritis	7:95727967:C:T	GTEx/v8	Brain_Cerebellum	C	5.80928e-05	0.242065	1.48604e-11	C	SLC25A13
Osteoarthritis	8:10787612:C:T	eQTLGen	eQTLGen_cis_eQTLs	T	1.1259e-137	-24.9754	0	T	BLK
Osteoarthritis	8:10787612:C:T	GTEx/v8	Whole_Blood	C	4.74123e-06	0.0916984	7.88996e-22	T	BLK
Osteoarthritis	8:10787612:C:T	GTEx/v8	Cells_Cultured_fibroblasts	C	4.87206e-17	0.360418	1.98306e-26	T	BLK
Osteoarthritis	8:10787612:C:T	GTEx/v8	Pancreas	C	5.40512e-05	-0.266487	1.86718e-33	T	C8orf12
Osteoarthritis	8:10787612:C:T	eQTLGen	eQTLGen_cis_eQTLs	T	2.4606e-15	-7.9155	0	T	CTSB
Osteoarthritis	8:10787612:C:T	GTEx/v8	Artery_Tibial	C	3.91017e-07	0.142709	3.41996e-40	T	CTSB
Osteoarthritis	8:10787612:C:T	GTEx/v8	Breast_Mammary_Tissue	C	1.54326e-05	0.102507	1.54524e-08	T	CTSB
Osteoarthritis	8:10787612:C:T	GTEx/v8	Esophagus_Muscularis	C	1.77419e-06	0.129393	5.22111e-29	T	CTSB
Osteoarthritis	8:10787612:C:T	GTEx/v8	Nerve_Tibial	C	2.94203e-06	0.120789	5.15727e-18	T	CTSB
Osteoarthritis	8:10787612:C:T	GTEx/v8	Cells_Cultured_fibroblasts	C	7.34319e-06	0.188513	8.75336e-40	T	CTSB
Osteoarthritis	8:10787612:C:T	GTEx/v8	Stomach	C	2.69466e-06	0.145958	9.05005e-08	T	CTSB
Osteoarthritis	8:10787612:C:T	eQTLGen	eQTLGen_cis_eQTLs	T	5.4988e-209	30.8508	0	T	FAM167A
Osteoarthritis	8:10787612:C:T	GTEx/v8	Cells_EBV-transformed_lymphocytes	C	4.15398e-06	-0.492093	4.76605e-18	T	FAM167A
Osteoarthritis	8:10787612:C:T	GTEx/v8	Whole_Blood	C	5.48499e-13	-0.327675	5.77666e-52	T	FAM167A
Osteoarthritis	8:10787612:C:T	GTEx/v8	Brain_Putamen_basal_ganglia	C	6.9076e-07	0.255864	2.43755e-05	T	FAM167A
Osteoarthritis	8:10787612:C:T	GTEx/v8	Esophagus_Mucosa	C	7.12711e-07	-0.198403	9.42381e-11	T	FAM167A
Osteoarthritis	8:10787612:C:T	GTEx/v8	Cells_Cultured_fibroblasts	C	1.53764e-11	-0.173102	7.37226e-21	T	FAM167A
Osteoarthritis	8:10787612:C:T	GTEx/v8	Skin_Not_Sun_Exposed_Suprapubic	C	7.84624e-07	0.201339	4.90767e-29	T	FAM167A
Osteoarthritis	8:10787612:C:T	GTEx/v8	Skin_Sun_Exposed_Lower_leg	C	1.91718e-10	0.215111	1.99161e-58	T	FAM167A
Osteoarthritis	8:10787612:C:T	eQTLGen	eQTLGen_cis_eQTLs	T	3.4195e-206	30.6418	0	T	FDFT1
Osteoarthritis	8:10787612:C:T	GTEx/v8	Whole_Blood	C	1.40202e-06	-0.147259	2.13251e-09	T	FDFT1
Osteoarthritis	8:10787612:C:T	GTEx/v8	Artery_Tibial	C	1.1009e-12	-0.23664	1.29552e-43	T	FDFT1
Osteoarthritis	8:10787612:C:T	GTEx/v8	Pituitary	C	4.33097e-06	-0.246294	1.51763e-09	T	FDFT1
Osteoarthritis	8:10787612:C:T	GTEx/v8	Cells_Cultured_fibroblasts	C	1.77066e-06	-0.143165	1.34003e-11	T	FDFT1
Osteoarthritis	8:10787612:C:T	GTEx/v8	Skin_Sun_Exposed_Lower_leg	C	2.34128e-05	-0.126641	0.000219544	T	FDFT1
Osteoarthritis	8:10787612:C:T	eQTLGen	eQTLGen_cis_eQTLs	T	1.9408e-123	-23.6289	0	T	MSRA
Osteoarthritis	8:10787612:C:T	GTEx/v8	Cells_Cultured_fibroblasts	C	0.000235225	0.123872	1.98947e-05	T	MSRA
Osteoarthritis	8:10787612:C:T	GTEx/v8	Skin_Sun_Exposed_Lower_leg	C	3.14042e-06	0.154375	6.45576e-10	T	MSRA
Osteoarthritis	8:10787612:C:T	GTEx/v8	Testis	C	1.18871e-07	0.188044	4.4009e-07	T	MSRA
Osteoarthritis	8:10787612:C:T	eQTLGen	eQTLGen_cis_eQTLs	T	7.9987e-07	4.9355	0.00256552	T	MTMR9
Osteoarthritis	8:10787612:C:T	GTEx/v8	Colon_Sigmoid	C	9.66656e-09	-0.205155	8.54698e-28	T	MTMR9
Osteoarthritis	8:10787612:C:T	GTEx/v8	Muscle_Skeletal	C	7.12927e-08	-0.120823	1.76047e-15	T	MTMR9
Osteoarthritis	8:10787612:C:T	GTEx/v8	Nerve_Tibial	C	6.21333e-08	-0.144324	8.66866e-08	T	MTMR9
Osteoarthritis	8:10787612:C:T	GTEx/v8	Thyroid	C	2.82316e-05	-0.108762	4.17117e-08	T	MTMR9
Osteoarthritis	8:10787612:C:T	eQTLGen	eQTLGen_cis_eQTLs	T	5.1727e-46	14.2401	0	T	NEIL2
Osteoarthritis	8:10787612:C:T	GTEx/v8	Whole_Blood	C	5.79051e-05	-0.142702	7.12182e-15	T	NEIL2
Osteoarthritis	8:10787612:C:T	GTEx/v8	Heart_Atrial_Appendage	C	1.17812e-07	-0.181593	2.37111e-21	T	NEIL2
Osteoarthritis	8:10787612:C:T	GTEx/v8	Nerve_Tibial	C	0.000111701	-0.142943	6.63382e-42	T	NEIL2
Osteoarthritis	8:10787612:C:T	GTEx/v8	Pituitary	C	2.24257e-06	-0.247666	1.33214e-12	T	NEIL2
Osteoarthritis	8:10787612:C:T	eQTLGen	eQTLGen_cis_eQTLs	T	2.0392e-13	-7.3462	0	T	RP11-297N6.4
Osteoarthritis	8:10787612:C:T	GTEx/v8	Muscle_Skeletal	C	0.000106864	0.185084	0.00420395	T	RP11-297N6.4
Osteoarthritis	8:10787612:C:T	GTEx/v8	Adipose_Subcutaneous	C	2.01739e-06	-0.20508	5.58954e-13	T	RP1L1
Osteoarthritis	8:10787612:C:T	GTEx/v8	Lung	C	9.59774e-05	-0.151061	2.12959e-07	T	RP1L1
Osteoarthritis	8:10787612:C:T	GTEx/v8	Nerve_Tibial	C	4.87395e-07	-0.205601	4.3284e-20	T	RP1L1
Osteoarthritis	8:10787612:C:T	GTEx/v8	Vagina	C	2.11649e-05	-0.319697	8.62765e-06	T	RP1L1
Osteoarthritis	8:10787612:C:T	eQTLGen	eQTLGen_cis_eQTLs	T	5.3332e-21	-9.4023	0	T	SLC35G5
Osteoarthritis	8:10787612:C:T	GTEx/v8	Whole_Blood	C	8.3203e-05	0.17638	2.08985e-10	T	SLC35G5
Osteoarthritis	8:10787612:C:T	GTEx/v8	Esophagus_Gastroesophageal_Junction	C	6.61842e-05	0.229081	0.00103989	T	SLC35G5
Osteoarthritis	8:10787612:C:T	GTEx/v8	Esophagus_Mucosa	C	5.87237e-07	0.225347	2.37751e-08	T	SLC35G5
Osteoarthritis	8:10787612:C:T	GTEx/v8	Lung	C	1.39375e-06	0.183579	1.74451e-05	T	SLC35G5
Osteoarthritis	8:10787612:C:T	GTEx/v8	Thyroid	C	6.10228e-05	-0.146423	0.000134489	T	SOX7
Osteoarthritis	8:10787612:C:T	eQTLGen	eQTLGen_cis_eQTLs	T	3.8745e-11	-6.6087	0	T	XKR6
Multiple sclerosis	13:50811220:C:T	eQTLGen	eQTLGen_trans_eQTLs	C	7.6054e-06	4.476	0.0464866	T	CORO1C
Multiple sclerosis	13:50811220:C:T	eQTLGen	eQTLGen_cis_eQTLs	C	1.4665e-16	-8.2591	0	T	DLEU1
Multiple sclerosis	13:50811220:C:T	eQTLGen	eQTLGen_cis_eQTLs	C	9.7231e-23	-9.8148	0	T	EBPL
Multiple sclerosis	13:50811220:C:T	GTEx/v8	Adipose_Subcutaneous	C	9.69798e-08	-0.357181	1.95981e-70	T	EBPL
Multiple sclerosis	13:50811220:C:T	GTEx/v8	Adipose_Visceral_Omentum	C	3.39424e-06	-0.287488	4.97736e-56	T	EBPL
Multiple sclerosis	13:50811220:C:T	GTEx/v8	Artery_Aorta	C	6.06186e-06	-0.440346	1.00782e-40	T	EBPL
Multiple sclerosis	13:50811220:C:T	GTEx/v8	Artery_Tibial	C	3.07583e-05	-0.32705	1.31783e-64	T	EBPL
Multiple sclerosis	13:50811220:C:T	GTEx/v8	Brain_Cerebellar_Hemisphere	C	9.89579e-05	-0.64554	1.91985e-17	T	EBPL
Multiple sclerosis	13:50811220:C:T	GTEx/v8	Brain_Hippocampus	C	7.9686e-06	-0.494321	1.94614e-12	T	EBPL
Multiple sclerosis	13:50811220:C:T	GTEx/v8	Esophagus_Gastroesophageal_Junction	C	2.21032e-07	-0.568508	1.16864e-35	T	EBPL
Multiple sclerosis	13:50811220:C:T	GTEx/v8	Esophagus_Muscularis	C	2.86927e-07	-0.460716	1.7398e-45	T	EBPL
Multiple sclerosis	13:50811220:C:T	GTEx/v8	Heart_Atrial_Appendage	C	1.13164e-05	-0.409583	1.19142e-24	T	EBPL
Multiple sclerosis	13:50811220:C:T	GTEx/v8	Lung	C	3.22457e-06	-0.289159	5.75583e-33	T	EBPL
Multiple sclerosis	13:50811220:C:T	GTEx/v8	Muscle_Skeletal	C	3.79645e-05	-0.275205	6.33969e-38	T	EBPL
Multiple sclerosis	13:50811220:C:T	GTEx/v8	Nerve_Tibial	C	7.79168e-08	-0.396362	3.3216e-48	T	EBPL
Multiple sclerosis	13:50811220:C:T	GTEx/v8	Cells_Cultured_fibroblasts	C	0.000180763	-0.239286	4.84448e-44	T	EBPL
Multiple sclerosis	13:50811220:C:T	GTEx/v8	Skin_Not_Sun_Exposed_Suprapubic	C	2.06708e-05	-0.24198	8.24782e-53	T	EBPL
Multiple sclerosis	13:50811220:C:T	GTEx/v8	Skin_Sun_Exposed_Lower_leg	C	2.39722e-06	-0.268829	3.59088e-60	T	EBPL
Multiple sclerosis	13:50811220:C:T	GTEx/v8	Small_Intestine_Terminal_Ileum	C	5.76649e-05	-0.445736	3.91497e-13	T	EBPL
Multiple sclerosis	13:50811220:C:T	GTEx/v8	Thyroid	C	4.03847e-07	-0.344984	1.14696e-50	T	EBPL
Multiple sclerosis	13:50811220:C:T	eQTLGen	eQTLGen_cis_eQTLs	C	1.4992e-05	4.329	0.0415342	T	KPNA3
Multiple sclerosis	13:50811220:C:T	eQTLGen	eQTLGen_cis_eQTLs	C	5.4373e-07	-5.01	0.00175082	T	PHF11
Multiple sclerosis	13:50811220:C:T	GTEx/v8	Lung	C	1.92702e-05	-0.251723	1.39516e-09	T	PHF11
Multiple sclerosis	13:50811220:C:T	GTEx/v8	Skin_Sun_Exposed_Lower_leg	C	3.62351e-05	-0.204467	0.00113428	T	PHF11
Multiple sclerosis	17:45702280:C:T	eQTLGen	eQTLGen_cis_eQTLs	T	1.7793e-08	-5.6321	9.59018e-05	C	COPZ2
Multiple sclerosis	17:45702280:C:T	GTEx/v8	Adipose_Subcutaneous	C	2.05783e-15	-0.265111	4.30382e-21	C	EFCAB13
Multiple sclerosis	17:45702280:C:T	GTEx/v8	Adipose_Visceral_Omentum	C	3.92032e-10	-0.210006	3.8415e-21	C	EFCAB13
Multiple sclerosis	17:45702280:C:T	GTEx/v8	Adrenal_Gland	C	1.89903e-17	-0.577465	1.01191e-25	C	EFCAB13
Multiple sclerosis	17:45702280:C:T	GTEx/v8	Artery_Aorta	C	1.10646e-15	-0.249012	2.66905e-20	C	EFCAB13
Multiple sclerosis	17:45702280:C:T	GTEx/v8	Artery_Coronary	C	1.17342e-10	-0.378391	3.56688e-07	C	EFCAB13
Multiple sclerosis	17:45702280:C:T	GTEx/v8	Artery_Tibial	C	6.46949e-30	-0.358562	2.74933e-40	C	EFCAB13
Multiple sclerosis	17:45702280:C:T	GTEx/v8	Brain_Anterior_cingulate_cortex_BA24	C	2.53623e-10	-0.486997	1.77534e-07	C	EFCAB13
Multiple sclerosis	17:45702280:C:T	GTEx/v8	Brain_Cerebellar_Hemisphere	C	4.79519e-05	-0.329483	9.6681e-08	C	EFCAB13
Multiple sclerosis	17:45702280:C:T	GTEx/v8	Brain_Cortex	C	5.97201e-08	-0.435421	8.33573e-10	C	EFCAB13
Multiple sclerosis	17:45702280:C:T	GTEx/v8	Brain_Frontal_Cortex_BA9	C	1.80938e-08	-0.419662	6.06762e-09	C	EFCAB13
Multiple sclerosis	17:45702280:C:T	GTEx/v8	Brain_Hippocampus	C	9.29211e-06	-0.323259	0.00160555	C	EFCAB13
Multiple sclerosis	17:45702280:C:T	GTEx/v8	Brain_Hypothalamus	C	1.50304e-06	-0.363204	4.02674e-06	C	EFCAB13
Multiple sclerosis	17:45702280:C:T	GTEx/v8	Brain_Spinal_cord_cervical_c-1	C	1.21578e-06	-0.351155	7.4293e-05	C	EFCAB13
Multiple sclerosis	17:45702280:C:T	GTEx/v8	Breast_Mammary_Tissue	C	6.7853e-18	-0.357447	1.66355e-16	C	EFCAB13
Multiple sclerosis	17:45702280:C:T	GTEx/v8	Colon_Sigmoid	C	1.70543e-09	-0.257894	2.1861e-09	C	EFCAB13
Multiple sclerosis	17:45702280:C:T	GTEx/v8	Colon_Transverse	C	3.14637e-14	-0.325592	1.27786e-16	C	EFCAB13
Multiple sclerosis	17:45702280:C:T	GTEx/v8	Esophagus_Gastroesophageal_Junction	C	1.66713e-18	-0.353535	3.18449e-23	C	EFCAB13
Multiple sclerosis	17:45702280:C:T	GTEx/v8	Esophagus_Mucosa	C	1.04182e-15	-0.299438	9.64408e-28	C	EFCAB13
Multiple sclerosis	17:45702280:C:T	GTEx/v8	Esophagus_Muscularis	C	2.77226e-23	-0.323658	3.24824e-30	C	EFCAB13
Multiple sclerosis	17:45702280:C:T	GTEx/v8	Liver	C	5.63201e-19	-0.564577	4.8837e-16	C	EFCAB13
Multiple sclerosis	17:45702280:C:T	GTEx/v8	Lung	C	1.97975e-24	-0.357925	5.48655e-30	C	EFCAB13
Multiple sclerosis	17:45702280:C:T	GTEx/v8	Muscle_Skeletal	C	7.87791e-11	-0.204636	1.37799e-11	C	EFCAB13
Multiple sclerosis	17:45702280:C:T	GTEx/v8	Nerve_Tibial	C	7.00298e-26	-0.336029	6.8608e-40	C	EFCAB13
Multiple sclerosis	17:45702280:C:T	GTEx/v8	Ovary	C	5.06361e-08	-0.385621	1.25861e-14	C	EFCAB13
Multiple sclerosis	17:45702280:C:T	GTEx/v8	Pancreas	C	4.37802e-12	-0.395887	4.26807e-21	C	EFCAB13
Multiple sclerosis	17:45702280:C:T	GTEx/v8	Pituitary	C	8.37415e-16	-0.568955	1.54547e-19	C	EFCAB13
Multiple sclerosis	17:45702280:C:T	GTEx/v8	Prostate	C	4.4295e-14	-0.471742	8.55213e-13	C	EFCAB13
Multiple sclerosis	17:45702280:C:T	GTEx/v8	Cells_Cultured_fibroblasts	C	7.65163e-20	-0.250103	2.32537e-25	C	EFCAB13
Multiple sclerosis	17:45702280:C:T	GTEx/v8	Skin_Not_Sun_Exposed_Suprapubic	C	4.97849e-16	-0.295525	1.55226e-26	C	EFCAB13
Multiple sclerosis	17:45702280:C:T	GTEx/v8	Skin_Sun_Exposed_Lower_leg	C	4.24776e-19	-0.258398	5.61988e-25	C	EFCAB13
Multiple sclerosis	17:45702280:C:T	GTEx/v8	Stomach	C	1.95592e-13	-0.344158	3.88271e-21	C	EFCAB13
Multiple sclerosis	17:45702280:C:T	GTEx/v8	Testis	C	2.94436e-18	-0.323749	3.29848e-23	C	EFCAB13
Multiple sclerosis	17:45702280:C:T	GTEx/v8	Uterus	C	5.09587e-07	-0.399476	1.30718e-09	C	EFCAB13
Multiple sclerosis	17:45702280:C:T	GTEx/v8	Vagina	C	1.55825e-09	-0.369952	7.60392e-09	C	EFCAB13
Multiple sclerosis	17:45702280:C:T	eQTLGen	eQTLGen_cis_eQTLs	T	1.925e-18	8.7616	0	C	HOXB2
Multiple sclerosis	17:45702280:C:T	eQTLGen	eQTLGen_cis_eQTLs	T	1.0789e-14	7.7296	0	C	ITGB3
Multiple sclerosis	17:45702280:C:T	GTEx/v8	Esophagus_Gastroesophageal_Junction	C	0.000116391	0.0738452	0.00182368	C	KPNB1
Multiple sclerosis	17:45702280:C:T	GTEx/v8	Skin_Sun_Exposed_Lower_leg	C	2.75136e-07	0.117413	5.74637e-05	C	KPNB1
Multiple sclerosis	17:45702280:C:T	eQTLGen	eQTLGen_cis_eQTLs	T	2.7043e-136	-24.848	0	C	NPEPPS
Multiple sclerosis	17:45702280:C:T	GTEx/v8	Adipose_Subcutaneous	C	6.48746e-11	0.15013	1.35173e-08	C	NPEPPS
Multiple sclerosis	17:45702280:C:T	GTEx/v8	Adipose_Visceral_Omentum	C	3.33288e-11	0.164017	9.82507e-09	C	NPEPPS
Multiple sclerosis	17:45702280:C:T	GTEx/v8	Whole_Blood	C	6.96927e-06	0.0584609	0.000705334	C	NPEPPS
Multiple sclerosis	17:45702280:C:T	GTEx/v8	Artery_Aorta	C	6.9319e-06	0.119826	9.84232e-05	C	NPEPPS
Multiple sclerosis	17:45702280:C:T	GTEx/v8	Artery_Tibial	C	1.68741e-08	0.105769	1.08567e-05	C	NPEPPS
Multiple sclerosis	17:45702280:C:T	GTEx/v8	Brain_Cortex	C	0.000105718	0.155007	0.00627016	C	NPEPPS
Multiple sclerosis	17:45702280:C:T	GTEx/v8	Brain_Nucleus_accumbens_basal_ganglia	C	8.86247e-06	0.127128	0.00033895	C	NPEPPS
Multiple sclerosis	17:45702280:C:T	GTEx/v8	Breast_Mammary_Tissue	C	7.21267e-06	0.122138	7.69231e-06	C	NPEPPS
Multiple sclerosis	17:45702280:C:T	GTEx/v8	Colon_Sigmoid	C	4.52871e-06	0.110485	0.004023	C	NPEPPS
Multiple sclerosis	17:45702280:C:T	GTEx/v8	Colon_Transverse	C	8.27196e-07	0.119659	0.000639456	C	NPEPPS
Multiple sclerosis	17:45702280:C:T	GTEx/v8	Esophagus_Gastroesophageal_Junction	C	1.20945e-06	0.137111	0.00138661	C	NPEPPS
Multiple sclerosis	17:45702280:C:T	GTEx/v8	Esophagus_Mucosa	C	2.67978e-06	0.0803471	0.000777495	C	NPEPPS
Multiple sclerosis	17:45702280:C:T	GTEx/v8	Esophagus_Muscularis	C	6.53406e-08	0.103924	1.54325e-06	C	NPEPPS
Multiple sclerosis	17:45702280:C:T	GTEx/v8	Heart_Atrial_Appendage	C	4.20796e-05	0.0956591	0.00742169	C	NPEPPS
Multiple sclerosis	17:45702280:C:T	GTEx/v8	Lung	C	0.000101017	0.0937641	0.00387494	C	NPEPPS
Multiple sclerosis	17:45702280:C:T	GTEx/v8	Muscle_Skeletal	C	1.29831e-05	0.0507207	0.000397972	C	NPEPPS
Multiple sclerosis	17:45702280:C:T	GTEx/v8	Nerve_Tibial	C	9.13457e-17	0.213604	1.90539e-13	C	NPEPPS
Multiple sclerosis	17:45702280:C:T	GTEx/v8	Skin_Not_Sun_Exposed_Suprapubic	C	0.000337415	0.104427	9.00026e-09	C	NPEPPS
Multiple sclerosis	17:45702280:C:T	GTEx/v8	Skin_Sun_Exposed_Lower_leg	C	9.25497e-07	0.127693	1.41045e-05	C	NPEPPS
Multiple sclerosis	17:45702280:C:T	GTEx/v8	Small_Intestine_Terminal_Ileum	C	7.68461e-05	0.181282	0.00100054	C	NPEPPS
Multiple sclerosis	17:45702280:C:T	GTEx/v8	Spleen	C	2.6807e-05	0.162005	0.012086	C	NPEPPS
Multiple sclerosis	17:45702280:C:T	GTEx/v8	Testis	C	1.37438e-10	0.226661	2.7712e-07	C	NPEPPS
Multiple sclerosis	17:45702280:C:T	GTEx/v8	Thyroid	C	3.55019e-06	0.0951508	8.81307e-05	C	NPEPPS
Multiple sclerosis	17:45702280:C:T	eQTLGen	eQTLGen_cis_eQTLs	T	8.8528e-16	8.0419	0	C	SCRN2
Multiple sclerosis	17:45702280:C:T	GTEx/v8	Esophagus_Mucosa	C	7.31513e-05	-0.140618	2.17912e-54	C	SCRN2
Multiple sclerosis	17:45702280:C:T	GTEx/v8	Muscle_Skeletal	C	4.49742e-05	-0.110477	8.15909e-32	C	SCRN2
Multiple sclerosis	17:45702280:C:T	GTEx/v8	Nerve_Tibial	C	1.88992e-05	-0.128328	6.96735e-59	C	SCRN2
Multiple sclerosis	17:45702280:C:T	GTEx/v8	Skin_Not_Sun_Exposed_Suprapubic	C	4.56738e-06	-0.174208	3.23127e-37	C	SCRN2
Multiple sclerosis	17:45702280:C:T	GTEx/v8	Skin_Sun_Exposed_Lower_leg	C	1.65193e-05	-0.142359	3.85743e-51	C	SCRN2
Multiple sclerosis	17:45702280:C:T	eQTLGen	eQTLGen_cis_eQTLs	T	8.3672e-10	6.1378	1.31579e-05	C	SKAP1
Multiple sclerosis	17:45702280:C:T	eQTLGen	eQTLGen_cis_eQTLs	T	3.27170000000001e-310	-61.152	0	C	TBKBP1
Multiple sclerosis	17:45702280:C:T	GTEx/v8	Adipose_Subcutaneous	C	1.28097e-14	0.219909	3.86848e-18	C	TBKBP1
Multiple sclerosis	17:45702280:C:T	GTEx/v8	Adipose_Visceral_Omentum	C	1.43663e-13	0.213278	4.07506e-19	C	TBKBP1
Multiple sclerosis	17:45702280:C:T	GTEx/v8	Adrenal_Gland	C	1.36457e-09	0.240843	5.2622e-09	C	TBKBP1
Multiple sclerosis	17:45702280:C:T	GTEx/v8	Cells_EBV-transformed_lymphocytes	C	2.01376e-06	0.44094	2.31065e-05	C	TBKBP1
Multiple sclerosis	17:45702280:C:T	GTEx/v8	Whole_Blood	C	7.84244e-38	0.21768	1.17456e-54	C	TBKBP1
Multiple sclerosis	17:45702280:C:T	GTEx/v8	Artery_Aorta	C	9.6356e-28	0.365499	9.26664e-45	C	TBKBP1
Multiple sclerosis	17:45702280:C:T	GTEx/v8	Artery_Coronary	C	9.21217e-10	0.309521	1.24064e-11	C	TBKBP1
Multiple sclerosis	17:45702280:C:T	GTEx/v8	Artery_Tibial	C	1.85144e-50	0.409734	5.36782e-67	C	TBKBP1
Multiple sclerosis	17:45702280:C:T	GTEx/v8	Brain_Putamen_basal_ganglia	C	7.7986e-05	0.191064	0.00201747	C	TBKBP1
Multiple sclerosis	17:45702280:C:T	GTEx/v8	Breast_Mammary_Tissue	C	2.36999e-12	0.206639	3.39621e-16	C	TBKBP1
Multiple sclerosis	17:45702280:C:T	GTEx/v8	Colon_Sigmoid	C	1.00616e-16	0.262632	3.40021e-15	C	TBKBP1
Multiple sclerosis	17:45702280:C:T	GTEx/v8	Colon_Transverse	C	2.67644e-15	0.162146	1.15521e-17	C	TBKBP1
Multiple sclerosis	17:45702280:C:T	GTEx/v8	Esophagus_Gastroesophageal_Junction	C	2.25895e-11	0.232831	1.74679e-11	C	TBKBP1
Multiple sclerosis	17:45702280:C:T	GTEx/v8	Esophagus_Mucosa	C	9.94656e-24	0.251357	2.88879e-42	C	TBKBP1
Multiple sclerosis	17:45702280:C:T	GTEx/v8	Esophagus_Muscularis	C	1.48984e-08	0.182343	1.85194e-11	C	TBKBP1
Multiple sclerosis	17:45702280:C:T	GTEx/v8	Heart_Atrial_Appendage	C	1.97274e-14	0.246517	1.95163e-15	C	TBKBP1
Multiple sclerosis	17:45702280:C:T	GTEx/v8	Heart_Left_Ventricle	C	2.13438e-08	0.144329	8.55549e-07	C	TBKBP1
Multiple sclerosis	17:45702280:C:T	GTEx/v8	Liver	C	2.05341e-12	0.424958	1.34756e-14	C	TBKBP1
Multiple sclerosis	17:45702280:C:T	GTEx/v8	Lung	C	9.1298e-25	0.27598	7.41242e-41	C	TBKBP1
Multiple sclerosis	17:45702280:C:T	GTEx/v8	Muscle_Skeletal	C	0.000129832	0.0838929	9.45265e-05	C	TBKBP1
Multiple sclerosis	17:45702280:C:T	GTEx/v8	Nerve_Tibial	C	5.89537e-49	0.469204	6.03294e-83	C	TBKBP1
Multiple sclerosis	17:45702280:C:T	GTEx/v8	Ovary	C	1.26734e-08	0.220193	9.11717e-07	C	TBKBP1
Multiple sclerosis	17:45702280:C:T	GTEx/v8	Pituitary	C	2.60863e-08	0.208704	1.00309e-10	C	TBKBP1
Multiple sclerosis	17:45702280:C:T	GTEx/v8	Prostate	C	5.65989e-08	0.213922	9.27371e-09	C	TBKBP1
Multiple sclerosis	17:45702280:C:T	GTEx/v8	Minor_Salivary_Gland	C	6.85041e-09	0.449548	7.83643e-10	C	TBKBP1
Multiple sclerosis	17:45702280:C:T	GTEx/v8	Cells_Cultured_fibroblasts	C	3.48615e-57	0.490108	9.28956e-87	C	TBKBP1
Multiple sclerosis	17:45702280:C:T	GTEx/v8	Skin_Not_Sun_Exposed_Suprapubic	C	2.16997e-37	0.391602	4.18877e-52	C	TBKBP1
Multiple sclerosis	17:45702280:C:T	GTEx/v8	Skin_Sun_Exposed_Lower_leg	C	1.80355e-47	0.422862	4.12129e-72	C	TBKBP1
Multiple sclerosis	17:45702280:C:T	GTEx/v8	Small_Intestine_Terminal_Ileum	C	1.46142e-10	0.252442	2.93376e-10	C	TBKBP1
Multiple sclerosis	17:45702280:C:T	GTEx/v8	Spleen	C	2.80447e-14	0.303862	1.37846e-21	C	TBKBP1
Multiple sclerosis	17:45702280:C:T	GTEx/v8	Stomach	C	4.21506e-08	0.157214	3.28612e-10	C	TBKBP1
Multiple sclerosis	17:45702280:C:T	GTEx/v8	Testis	C	9.86499e-31	0.593742	2.24845e-51	C	TBKBP1
Multiple sclerosis	17:45702280:C:T	GTEx/v8	Thyroid	C	1.4258e-40	0.358658	6.55828e-55	C	TBKBP1
Multiple sclerosis	2:68646536:C:T	eQTLGen	eQTLGen_cis_eQTLs	C	1.9986e-27	-10.8496	0	T	CNRIP1
Multiple sclerosis	2:68646536:C:T	GTEx/v8	Artery_Tibial	T	4.14528e-05	0.117168	4.40765e-06	T	CNRIP1
Multiple sclerosis	2:68646536:C:T	eQTLGen	eQTLGen_cis_eQTLs	C	3.9275e-92	-20.358	0	T	PLEK
Multiple sclerosis	2:68646536:C:T	eQTLGen	eQTLGen_cis_eQTLs	C	1.3315e-12	-7.091	0	T	PPP3R1
Multiple sclerosis	5:158759900:A:G	eQTLGen	eQTLGen_cis_eQTLs	G	2.8743e-40	13.2839	0	A	UBLCP1
